# Supplementary material for: Effectiveness of Virtual Reality–Based Early Rehabilitation Strategies on Pain, Sleep, Anxiety, Balance, Cognition, and Limb Motor Function in Adult Intensive Care Unit Patients: Systematic Review and Meta-Analysis of Randomized Controlled Trials
Source: J Med Internet Res. 2026 Mar 6;28:e81865. doi: 10.2196/81865 (PMC12978899; doi:10.2196/81865)
Supplement: Multimedia Appendix 4 [file jmir-v28-e81865-s004.xls]

## Sheet: Intro
	Instructions for the assessment form					Instructions for the summary					Instructions for the figure					Instructions for generating a print view					Instructions for the discrepancy check

## Sheet: Results
Basic information													Domain 1. Randomization process										Domain 2. Deviations from intended interventions																		Domain 3. Missing outcome data
Time	Unique ID	Assessor	Study ID	Reference	Experimental	Comparator	Outcome	Results	Aim	Effect of adhering to intervention?	Weight	Sources	1.1	1.2	Note for 1.1&1.2	1.3	Note for 1.3	1.0 Algorithm result	1.0 Assessor's Judgement	1.0 General note	1.0 Optional Question	1.0 Note for optional question	2.1	2.2	Note for 2.1&2.2	2.3	Note for 2.3	2.4	Note for 2.4	2.5	Note for 2.5	2.6	Note for 2.6	2.7	Note for 2.7	2.0 Algorithm result	2.0 Assessor's Judgement	2.0 General Notes	2.0 Optional Question	2.0 Note for optional question	3.1	Note for 3.1	3.2	Note for 3.2	3.3	Note for 3.3&3.4	3.4	Note for 3.4 (not use)	3.0 Algorithm result
2025/12/08 10.07	1	XYN	Caballero,2025	doi: 10.1590/1980-220X-REEUSP-2025-0114en	VR Exercise Intervention	Routine care	Feasibility	P 0.05	assignment to intervention (the 'intention-to-treat' effect)	NA	1	Journal article(s) with results of the trial	Y	NI	The paper explicitly states: "Randomization was simple, in a 1:1 ratio, and carried out by a researcher through the electronic platform Research Electronic Data Capture® (REDCap®)". Randomization via an electronic platform (REDCap) falls under the category of "computer-generated random numbers", meeting the criteria for "Yes".The paper does not describe the method of allocation concealment. It on…	N	Participants were predominantly male, totaling 44 (73.3%). The mean age was 59.7 ± 12.2 years, with a predominance of self-declared white individuals, corresponding to 42 (70%). The mean ejection fraction of the participants was 26% ± 12.4. The functional class of New York Heart Association (NYHA), in class III, was observed in 15 (50%) patients in the intervention group and in 14 (46.7%) in the …	Some concerns	Some concerns				Y	Y	The Intervention Group used immersive VR glasses, while the Control Group did not. The nature of the interventions (one being standard exercise, the other standard exercise plus VR) means participants inevitably knew which group they were assigned to. The paper does not mention blinding of participants.The delivery of the interventions (providing VR equipment, guiding exercise) required action by…	N	The paper does not report any deviations from the intended protocol due to the knowledge of group assignment by participants or personnel. For example, there is no mention of control group patients seeking additional interventions because they did not receive VR, or changes in adherence to the mobilization protocol due to knowledge of assignment. All analyses were performed according to the inten…	NA		NA		Y	The paper explicitly states: "All analyses were conducted according to the intention-to-treat principle". This fully aligns with the criterion that "intention-to-treat (ITT) analyses... should be considered appropriate." Therefore, the analysis method was appropriate, warranting a "Yes".	NA		Low	Low				PY	Of the 60 patients included in the study, 58 started the randomized clinical trial protocol. Two participants were excluded due to loss of initial follow-up, as they did not perform any mobilization sessions owing to worsening of their clinical condition.	NA		NA		NA		Low
2025/12/02 09.23	2	XYN	Kim,2025	doi:10.1097/CIN.000000000000001307	VR Meditation Promotes Sleep	Conventional Sleep Intervention	Sleep Quality and Delirium	P 0.05	assignment to intervention (the 'intention-to-treat' effect)	NA	1	Journal article(s) with results of the trial	Y	Y	A research assistant, uninvolved in recruitment or data collection, generated the random sequence using Microsoft Excel (Microsoft Inc., Redmond, WA, USA) to assign participants to the intervention or control group in a 1:1 ratio.The allocation sequence was concealed using sequentially numbered, opaque, sealed envelopes, which were opened only after baseline assessments were completed.	N	Table 1 shows no statistically significant differences between the two groups in all baseline characteristics except for gender (age, usual sleep quality, disease severity [SAPS III score], diagnosis, medication use, ICU length of stay, etc.). The gender difference may be due to chance and was adjusted for as a covariate in subsequent analyses. Overall, the baseline differences are compatible wit…	Low	Low				Y	Y	The nature of the intervention (receiving VR meditation) means participants in the intervention group inevitably knew their assignment. The control group received usual care without any special device. The paper does not mention blinding of participants. The intervention was administered by one of the authors, who necessarily knew the group assignment. The control group received usual care from t…	N	The paper does not report any protocol deviations due to knowledge of group assignment by participants or personnel (e.g., control patients requesting VR, intervention patients refusing VR). All analyses were based on the assigned groups. The mention of a pre-established protocol to discontinue VR if participants experienced discomfort is a standard safety procedure, not a deviation arising from …	NA		NA		Y	The statistical methods section states that analysis of covariance (adjusting for the imbalanced gender) was used for the primary outcomes (sleep quality) and the chi-square test for the binary outcome (delirium incidence). All analyses were based on the randomized groups. There is no report of using "per-protocol" or "as-treated" analysis. This aligns with using appropriate methods to estimate t…	NA		Low	Low				PY	Of 292 patients who were screened, 108 met the inclusion criteria and were assigned to either the intervention or control group (54 each). However, five patients in the intervention group and seven in the control group dropped out, resulting in 96 participants	NA		NA		NA		Low
2025/12/02 09.34	3	XYN	Laghlam,2021	doi:10.1186/s13613-021-00866-w	VR Relaxation Therapy Relieves Pain	Kalinox® (Air Liquide) Analgesic Therapy	Pain and Anxiety	P 0.05	assignment to intervention (the 'intention-to-treat' effect)	NA	1	Journal article(s) with results of the trial	Y	NI	Randomization was performed using an external Interactive Web Response System. Patients were randomly assigned (1:1), in permuted blocks of six, to have either hypnotic treatment with Kalinox® or a session of VR during the removal of drain.	N	Patient baseline characteristics are presented in Table 1. The median age of the whole cohort was 68.0 [60.0–74.8] years. Gender did not significantly differ between the two groups: 62 men (69%) in the VR group vs. 72 (80%) in the Kalinox® group; p = 0.09. The types of surgery were similar in the two groups.	Some concerns	Some concerns				Y	Y	The study design was "open label". The interventions are vastly different (wearing a VR headset vs. inhaling Kalinox gas), so participants inevitably knew which group they were assigned to. Similarly, due to the open-label design, the personnel administering the interventions (providing VR or Kalinox) and the attending nurses were necessarily aware of the group assignment. The paper does not ment…	N	The paper does not report any protocol deviations due to knowledge of group assignment by participants or personnel. For example, there is no mention of VR group patients requesting additional analgesia beyond the protocol (for NRS>4) or Kalinox group patients requesting to try VR out of curiosity. All analyses were based on the assigned groups.	NA		NA		Y	The study reports both per-protocol and intention-to-treat analyses (noted as PP and ITT in Table 2). The results for the primary endpoint (ΔANI) were consistent between both. Using a pre-specified non-inferiority test for the primary endpoint is appropriate. Additionally, between-group comparisons were performed for secondary endpoints (e.g., pain NRS). All analyses aimed to estimate the effect …	NA		Low	Low				PY	200 patients gave written informed consent and were randomized to the VR group (n = 99) or to the Kalinox® group (n = 101), 96 patients received the treatment and 90 were analysed in per protocol analysis (11 excluded patients: 4 with acute atrial fibrillation before protocol, 7 with non-analysable ANI data). In the VR group, 95 patients received the VR session and 90 were analysed (9 excluded pa…	NA		NA		NA		Low
2025/12/02 14.26	4	XYN	Lee,2020	doi:10.1016/j.iccn.2020.102849	VR Meditation Promotes Sleep	Conventional Sleep Therapy	Sleep Quality	P 0.05	assignment to intervention (the 'intention-to-treat' effect)	NA	1	Journal article(s) with results of the trial	Y	PY	Applicants who met the criteria and had provided written informed consent were randomly allocated to experimental or control groups according to the 1:1 random list order created by a research assistant with the Random Allocation Software programme version 2.0.0. The random list was kept in a password-set file by the assistant, so that the researchers and ICU nurses did not know which group the n…	N	There were no significant differences in general and clinical characteristics of experimental and control groups.	Low	Low				Y	Y	Due to the nature of the intervention, it is not feasible to blind patients and implementers.	PN	Out of 64 volunteers willing to participate in the study, 12 were excluded because they did not meet the selection criteria. We randomly assigned the remaining 52 to the experimental and control groups (1:1). Two participants in the experimental group withdrew from the study due to the inconvenience of wearing the HMD device. One of them said that the HMD itself was heavy and the other was annoye…	NA		NA		Y	The collected data were analysed using SPSS Win 22.0 programme (IBM Inc., Armonk, NY). Participants’ characteristics are presented using descriptive statistics included mean (M) and standard deviation (±) for continuous variables and frequency and percentage for categorical variables. The normality of each variable was verified using the Kolmogorov-Smirnov test. The homogeneity test of experiment…	NA		Low	Low				PY	Out of 64 volunteers willing to participate in the study, 12 were excluded because they did not meet the selection criteria. We randomly assigned the remaining 52 to the experimental and control groups (1:1). Two participants in the experimental group withdrew from the study due to the inconvenience of wearing the HMD device. One of them said that the HMD itself was heavy and the other was annoye…	NA		NA		NA		Low
2025/12/08 15.26	5	XYN	Li,2024	doi:10.1136/ gpsych-2023-101434	VR early cognitive rehabilitation	Simple Psychological Rehabilitation	Anxiety, Cognition, Sleep, and Quality of Life	P 0.05	assignment to intervention (the 'intention-to-treat' effect)	NA	1	Journal article(s) with results of the trial	Y	Y	One nurse assistant unassociated with the study opened the next sequentially numbered opaque envelope that contained the allocation sequence. The random allocation sequence was generated using R V.4.1.2. (R Project for Statistical Computing). Participants were randomly allocated in a 1:1 ratio to receive VR-CBT plus the standard mental health support (intervention group) or to receive the standar…	N	At baseline, no significant differences were seen in measured outcomes between the VR-CBT and control groups.	Low	Low				Y	Y	Due to the nature of the study, the participants and the clinicians were not blinded.The study was single-blind; participants knew whether they received VR-CBT.Clinicians delivering VR and mental health support were aware of group assignment.	NI	Expectation effects in the VR-CBT group or potential compensatory behaviors in the control group might occur, though not explicitly reported.	NA		NA		Y	Baseline demographic and clinical characteristics were analysed using a t-test for normally distributed variables; if normality was violated, we used the Mann-Whitney test. Fisher’s exact test was used for categorical variables. We used the intention-to-treat (ITT) principle to analyse all post-intervention and follow-up data according to participant randomisation. The repeated measurements of th…	NA		Some concerns	Some concerns				Y	Of 160 randomized, 148 were included in ITT analysis. Dropouts were limited (12 discontinued intervention, additional losses at follow-up), with retention rates >80% at 3 months.	NA		NA		NA		Low
2025/12/02 14.25	6	XYN	Merliot,2022	doi:10.1186/s13054‑022‑04136‑4	VR Relaxation Therapy	Standard Psychological Care	Pain and anxiety	P 0.05	assignment to intervention (the 'intention-to-treat' effect)	NA	1	Journal article(s) with results of the trial	Y	Y	The randomization was made by the statistic department. The randomization table was generated by randomly drawing the permutations between the 4 interventions (relaxation sessions). The order of the 4 relaxation sessions was provided via sealed numbered envelopes available for the ICU investigators who opened the envelopes after enrolling the patient consecutively.	N	Randomized Crossover Design, Baseline Comparability.	Low	Low				Y	Y	Due to the nature of the intervention, it is impossible to blind participants and implementers.	PN	Participants did not deviate from the group intervention.	NA		NA		Y	After enrollment in the study, a relaxation technique was proposed to the patient at the time of the day she or he preferred, from morning to afternoon, in the order of randomization. At baseline, before starting the session, the following vital variables were recorded from the patient’s bedside monitoring: heart rate, blood pressure, respiratory rate, and Analgesia/Nociception Index (ANI). ANI m…	NA		Low	Low				Y	Fifty patients (83%) achieved the full protocol (four relaxation sessions), and ten patients performed one to three sessions.	NA		NA		NA		Low
2025/12/02 10.19	7	XYN	Mo,2021	DOI:10.20047/j.issn1673-7210.2021.14.042	Intensive Rehabilitation Nursing with Multidisciplinary Nursing Combined with Virtual Reality Training.	Intensive Rehabilitation Nursing with Multidisciplinary Nursing Approach	Balance Function, Motor Function.	P 0.05	assignment to intervention (the 'intention-to-treat' effect)	NA	1	Journal article(s) with results of the trial	Y	NI	Participants were divided into control group and observation group according to the random number table method.The study did not report whether allocation concealment was implemented.	N	There were no statistically significant differences in baseline characteristics such as age, gender, BMI, education level, or economic status between the two groups, indicating balanced baseline and no apparent issues with randomization.	Some concerns	Some concerns				Y	Y	Due to the nature of the intervention, participants and implementers could not implement blinding.	N	Participants did not deviate from the pre-specified intervention.	NA		NA		PY	The study appears to have analyzed all randomized participants (no exclusions mentioned), consistent with intention-to-treat principles.	NA		Low	Low				Y	No loss to follow-up or missing data reported; all 92 patients completed the study and were included in the analysis.	NA		NA		NA		Low
2025/12/02 10.34	8	XYN	Ventura,2021	doi: 10.3390/jpm11121260	Early cognitive rehabilitation training.	Conventional cognitive training.	Cognition, anxiety, depression, and cognitive impairment.		assignment to intervention (the 'intention-to-treat' effect)	NA	1	Journal article(s) with results of the trial	Y	Y	Patients were randomly assigned (ratio 1:1) to the “treatment as usual” (TAU) or “early neurocognitive stimulation” (ENRIC) group using a simple randomization method (blind envelope system)	N	Table 1 shows no statistically significant differences in baseline characteristics such as age, gender, education, disease severity (APACHE-II, SOFA), duration of mechanical ventilation, or delirium between the two groups, indicating a well-executed randomization process.	Low	Low				Y	Y	This was a non-blinded trial; participants were aware of whether they received virtual reality neurocognitive stimulation.Care providers and intervention deliverers (neuropsychologists) were aware of group assignments and administered the intervention to the ENRIC group.	NI	The article does not report whether knowledge of group assignment led to additional interventions, differential care, or behavioral changes.	NA		NA		Y	Some variables, such as cognitive reserve, were preprocessed prior to statistical analysis (see Supplementary Files S4 and S5). The analysis was performed using SPSS v25. Statistical significance was set at p < 0.05. Data normality was checked using skewness, kurtosis, and Shapiro–Wilk tests. Results are presented as means (standard deviation, SD), medians [interquartile range, IQR], or n (%). Ef…	NA		Some concerns	Some concerns				N	At one-month follow-up, only 42/72 patients (58.3%) completed the assessment; at one-year follow-up, only 24/72 (33.3%) completed the assessment. The high loss to follow-up may impact the results.	PN	The article does not report using methods such as multiple imputation or last observation carried forward to handle missing data, nor does it provide sensitivity analyses to demonstrate robustness of results to missing data assumptions.	PY	Reasons for loss to follow-up include “declined to participate,” “too ill to participate,” and “death,” which may be related to patients’ cognitive function or emotional state.The high loss to follow-up (approximately 42% at one month, 67% at one year) and reasons related to health status suggest that missingness may depend on the true outcome values, potentially introducing bias.	PY		High
2025/12/08 15.31	9	XYN	Ouyang2022	DOI:10.27020/d.cnki.gfjyu.2022.001308.	Early cognitive rehabilitation training.	Conventional care.	Cognition, delirium, and sleep, etc.		assignment to intervention (the 'intention-to-treat' effect)	NA	1	Journal article(s) with results of the trial	Y	Y	The research subjects were numbered in chronological order of admission. Prior to the study, a postgraduate student not directly involved in the research generated a set of non-repeating random numbers via computer (website: http://www.randomizer.org/form.htm). These random numbers were sorted in ascending order to create a random sequence, which determined the correspondence between random numbe…	N	Before the intervention, there was no statistically significant difference (P>0.05) between the two groups in terms of gender, age, BMI, marital status, education level, occupation, per capita monthly household income, payment method for medical expenses, smoking status, alcohol consumption, blood pressure levels, blood glucose levels, hematocrit (HCT), aspartate aminotransferase/alanine aminotra…	Low	Low				Y	Y	Due to the unique nature of the virtual reality nature therapy intervention measures, blinding of both the interveners and the research subjects was not feasible. To minimize systematic errors in the trial, this study implemented blinding only for the data collectors and analysts.	NI	No explicit deviations were reported, but the lack of blinding could lead to compensatory behaviors (e.g., control group seeking additional support)	NA		NA		Y	Between-group comparison: For continuous data such as age, biochemical indicators, APACHE II score, Montreal Cognitive Assessment (MoCA), and Hospital Anxiety and Depression Scale (HADS) scores, if normally distributed, a two independent samples t-test (or t’-test) is applied; otherwise, the Mann-Whitney U test is used. For categorical data including gender, occupation, marital status, and educat…	NA		Some concerns	Some concerns				Y	Only one follow-up occurred, and we believe that the outcome data are accessible.	NA		NA		NA		Low
2025/12/02 14.24	10	XYN	Wang,2025	doi: 10.2340/jrm.v57.28399	Early VR exercise.	Conventional exercise.	Daily total exercise time, exercise adherence, muscle strength (MRC score), grip strength, mechanical ventilation time, etc.		assignment to intervention (the 'intention-to-treat' effect)	NA	1	Journal article(s) with results of the trial	Y	Y	A staff member who was not involved in the study conducted the randomization process in Microsoft Excel (Microsoft Corp, Redmond, WA, USA), ensuring that subjects were randomly allocated to the VR-EM and the control groups. Randomization was conducted using a 1:1 allocation ratio to achieve balanced group sizes. The final group sizes were the VR group (n = 33) and control group (n = 35), with min…	N	The results indicated no statistically significant differences in these characteristics, ensuring comparability between the virtual reality and control groups. Detailed comparison results are provided in Table II.	Low	Low				Y	Y	Due to the nature of the intervention, blinding of participants and implementers is not possible.Participants were aware of their group assignment due to the nature of the interventions.Care providers were aware of group assignment.	PN	No systematic deviations due to trial context were reported.	NA		NA		Y	All data were analysed using SPSS software (version 22.0, IBM Corp, Armonk, NY, USA). Normality tests were conducted on all continuous data. Data following a normal distribution were presented as mean and standard deviation, while non-normally distributed data were expressed as median and interquartile range. Counting data were statistically described using the percentage composition. The indepen…	NA		Low	Low				Y	Eighty-two patients who met the inclusion criteria were initially considered during the study. However, 14 patients were subsequently excluded based on the exclusion criteria. The reasons for exclusion were as follows: 6 patients had an expected duration of RICU hospitalization of less than 3 days, 4 patients were unable to perform active limb movements, 3 patients were concurrently involved in o…	NA		NA		NA		Low
2025/12/02 14.25	11	XYN	Weng,2023	DOI：10.3969/j.issn.1008-9691.2023.06.011	Early delirium prevention	Routine care	Anxiety, sleep, and delirium		assignment to intervention (the 'intention-to-treat' effect)	NA	1	Journal article(s) with results of the trial	N	NI	Based on the type of intervention, participants were divided into an intervention group and a control group.The paper states patients were divided into groups "according to different intervention methods" but does not describe any method for generating a random allocation sequence.Allocation concealment is not mentioned.	N	There were no statistically significant differences in general data (such as gender, age, and disease types) between the two groups (all P > 0.05), indicating that the groups were comparable.	Some concerns	Some concerns				Y	Y	Due to the nature of the intervention, blinding of participants and implementers was not feasible.Participants could not be blinded due to the nature of the interventions (VR vs. routine care). Care providers delivering the VR or routine interventions were aware of group assignment.	NI	The paper does not report whether deviations from the intended intervention occurred due to the trial context.	NA		NA		PY	All enrolled participants appear to have been included in the analysis, consistent with intention-to-treat principle.	NA		Some concerns	Some concerns				PY	The results are presented for 42 patients in each group, with no mention of dropouts or missing data.	NA		NA		NA		Low
2025/12/02 11.14	12	XYN	Xia,2023	DOI：10.3761/j.issn.0254-1769.2023.09.004	Early exercise rehabilitation	Conventional exercise intervention	ICU Frailty, Handgrip Strength, Duration of Each Exercise Session, ICU Length of Stay.		assignment to intervention (the 'intention-to-treat' effect)	NA	1	Journal article(s) with results of the trial	Y	Y	Seventy-six random numbers were selected from a random number table and divided into the experimental group and the control group, with 38 cases in each group. Each number was placed into a sealed envelope, which was kept by the department research specialist in a unified manner. At the time of patient enrollment, the specialist was called to open the sealed envelope containing the random number …	N	Comparisons of age, gender, height, weight, BMI, APACHE II score, and comorbidities between the two groups showed no statistically significant differences (P > 0.05).	Low	Low				Y	Y	Due to the nature of the intervention, blinding of participants and implementers was not feasible.	NI	The paper does not report whether deviations from the intended intervention occurred due to the trial context.	NA		NA		PN	The analysis was performed on completers only (68/76 patients), excluding those who withdrew. This is not a true intention-to-treat analysis.	PY	With an 10.5% withdrawal rate, and reasons for withdrawal potentially related to patient status or tolerance, the exclusion of these participants from analysis could have a substantial impact on the results.	High	High				N	Outcome data were missing for 8 out of 76 randomized participants (10.5%).	PN	No evidence is provided (e.g., sensitivity analyses) that the results are robust to missing outcome data.	PY	Missingness was due to adverse events, pain, and unwillingness to continue, which are likely related to the patients’ health status and recovery potential, and thus possibly to the true value of the outcomes. The reasons for missing data suggest that participants with poorer health status or tolerance (who might have worse outcomes) were more likely to have missing data.	PY		High
2025/12/02 11.25	13	XYN	Yan,2024	DOI:10.3870/j.issn.1001-4152.2024.22.112	Standardized Preoperative Visit	Standardized Preoperative Visit	Sleep Quality and Anxiety		assignment to intervention (the 'intention-to-treat' effect)	NA	1	Journal article(s) with results of the trial	Y	NI	The participants were equally divided into two groups using the random number table method. The article does not mention specific methods of allocation concealment (e.g., sealed envelopes, central randomization system), so it cannot be determined whether concealment was performed before assignment.	N	Table 1 shows no significant differences between the two groups in baseline characteristics such as age, gender, medical history, and surgery time (P>0.05). The only difference was in education level (P=0.034), which is likely due to chance and does not suggest a problem with randomization.	Some concerns	Some concerns				Y	Y	Due to the nature of the intervention, the study could not implement blinding for participants and implementers.The intervention group received VR-based preoperative visits, while the control group received conventional visits. Participants were clearly aware of which intervention they received.The ICU nurses who delivered the interventions (VR or conventional visit) were necessarily aware of the…	PN	The article does not report any additional interventions, crossover, or non-protocol interventions due to awareness of group assignment.	NA		NA		PY	Data were organized using Excel 2021 and analyzed with SPSS 25.0 software. Normally distributed quantitative data were presented as mean ± standard deviation (x±s), with between-group comparisons conducted using two independent samples t-tests. Skewed distribution quantitative data were presented as median (P25, P75), with between-group comparisons performed using the Wilcoxon rank-sum test. Cate…	NA		Low	Low				Y	Ultimately, 41 participants in the control group and 39 in the intervention group completed the study, with dropout rates of 6.8% and 11.4%, respectively. Data coverage exceeded 90%, which qualifies as “nearly all.”	NA		NA		NA		Low
2025/12/02 13.34	14	XYN	Yesilot,2022	doi：10.1016/j.pmn.2022.07.001	VR relaxation therapy for pain relief.	Conventional care.	Pain and anxiety.		assignment to intervention (the 'intention-to-treat' effect)	NA	1	Journal article(s) with results of the trial	Y	NI	Using simple random allocation, the patients were divided into intervention and control groups after obtaining informed consent from them. Randomization was performed using a website (Urbaniak & Plous, 2013). The patients were allocated to the groups according to the order on the table presented on this website. Blinding was not possible, because of the headset used in the intervention. The inter…	N	The following parameters were similar between the groups: age, BMI, gender, marital status, education level, employment status, presence of chronic disease, and disease type (p > .05)	Some concerns	Some concerns				Y	Y	Blinding was not possible, because of the headset used in the intervention. The intervention group wore VR headsets to watch videos, while the control group received standard care. Participants were clearly aware of which intervention they received. The intervention was delivered by a co-researcher, and data were collected by an ICU nurse. Given the nature of the VR intervention, those delivering…	PN	No participants deviated from the predefined groups.The article reports that no patients dropped out due to motion sickness, and there is no mention of additional interventions or crossover due to awareness of group assignment.	NA		NA		Y	The normality of continuous variables was assessed using the Shapiro-Wilk test. Parametric methods were used to assess normally distributed variables. The Student's t test was used for comparing the means between the intervention and control groups, while the paired t test was used to determine changes in the pre-test and post-test measurements. Repeated measures analysis of variance was used to …	NA		Low	Low				Y	In the present study, 55 participants were included in each group. In total, 81.8% of the patients in the intervention group and 78.2% of the patients in the control group were women. The average age of the patients in the intervention group was 36.62 ± 9.65 years, while that in the control group was 37.35 ± 12.35 years. The mean BMI of the patients in the intervention group was 45.05 ± 6.15, whi…	NA		NA		NA		Low
2025/12/02 13.44	15	XYN	Zeng,2021	doi：10.3969／j.issn.1004 -437X.2021.28.058	Early cognitive and motor rehabilitation training.	Conventional cognitive behavioral intervention	Cognitive function, neurological function, and balance ability.		assignment to intervention (the 'intention-to-treat' effect)	NA	1	Journal article(s) with results of the trial	Y	NI	The article clearly states that a “random number table method” was used for group assignment, which is a method of generating a random allocation sequence.The article only mentions that patients were divided into groups “according to the random number table method”. It does not describe any specific method of allocation concealment (e.g., sequentially numbered, opaque, sealed envelopes; central r…	N	The article reports no statistically significant differences in baseline characteristics such as gender, age, and type of injury between the two groups (P > 0.05). This does not suggest a problem with the randomization process.	Some concerns	Some concerns				Y	Y	The observation group received additional virtual reality training, while the control group did not. The interventions are distinctly different, so participants were clearly aware of which intervention they received.The interventions were delivered by researchers or therapists (e.g., guiding VR training, conducting cognitive behavioral intervention). They were necessarily aware of the participant…	PN	The article does not report any additional interventions, crossover (e.g., control group patients seeking VR training privately), or failures to implement the interventions as planned due to the experimental context.	NA		NA		PY	The study analyzed all included participants (n=38 per group) with before-and-after comparisons. There is no mention of participants being excluded from the analysis, which aligns with the principle of analyzing based on the original random assignment.	NA		Low	Low				Y	The results show that the number of cases for each scale score remained at 38 in both groups after 2 months of intervention. The article does not report any dropouts, loss to follow-up, or missing data. Data were available for all randomized participants.	NA		NA		NA		Low
2025/12/02 13.51	16	XYN	Zhu,2023	doi:10.12102/j.issn.1009-6493.2023.20.034	VR-based Early Cognitive and Motor Rehabilitation	Conventional Care and Rehabilitation Training	muscle strength、balance ability、postoperative recovery quality、satisfaction		assignment to intervention (the 'intention-to-treat' effect)	NA	1	Journal article(s) with results of the trial	Y	NI	According to the random number table method, they were divided into the conventional care group and the virtual reality experience group.The article only mentions that patients were divided into groups “according to the random number table method”. It does not describe any specific method of allocation concealment (e.g., sequentially numbered, opaque, sealed envelopes; central randomization syste…	N	The article reports no statistically significant differences in general information such as gender and age between the two groups (P > 0.05), indicating comparability. This does not suggest a problem with the randomization process.	Some concerns	Some concerns		Favours experimental		Y	Y	The VR experience group received additional virtual reality technology rehabilitation training, while the routine care group did not. The interventions are distinctly different, so participants were clearly aware of which intervention they received.The interventions were delivered by nursing staff or trainers (e.g., assisting with wearing VR equipment, selecting training programs). They were nece…	PN	The article does not report any additional interventions, crossover (e.g., routine care group patients requesting VR training), or failures to implement the interventions as planned due to the experimental context.	NA		NA		PY	The study analyzed all included participants (n=30 per group) with before-and-after comparisons. There is no mention of participants being excluded from the analysis, which aligns with the principle of analyzing based on the original random assignment.	NA		Low	Low				Y	The results show that the number of cases for each scale score remained at 30 in both groups after the intervention. The article does not report any dropouts, loss to follow-up, or missing data. Data were available for all randomized participants.	NA		NA		NA		Low
[truncated: 35 more columns]

## Sheet: Summary
Unique ID	Reviewer	Study ID	Reference	Experimental	Comparator	Outcome	Result	Aim	Effect of adhering to intervention?	Weight	Randomization process	Deviations from intended interventions	Mising outcome data	Measurement of the outcome	Selection of the reported result	Overall Bias					Randomization process	Deviations from intended interventions	Mising outcome data	Measurement of the outcome	Selection of the reported result	Overall Bias
1	XYN	Caballero,2025	doi: 10.1590/1980-220X-REEUSP-2025-0114en	VR Exercise Intervention	Routine care	Feasibility	P 0.05	assignment to intervention (the 'intention-to-treat' effect)	NA	1	Some concerns	Low	Low	High	Some concerns	High				Assignment to intervention (the 'intention-to-treat' effect)
2	XYN	Kim,2025	doi:10.1097/CIN.000000000000001307	VR Meditation Promotes Sleep	Conventional Sleep Intervention	Sleep Quality and Delirium	P 0.05	assignment to intervention (the 'intention-to-treat' effect)	NA	1	Low	Low	Low	Low	Some concerns	Some concerns				Total number of study = 16
3	XYN	Laghlam,2021	doi:10.1186/s13613-021-00866-w	VR Relaxation Therapy Relieves Pain	Kalinox® (Air Liquide) Analgesic Therapy	Pain and Anxiety	P 0.05	assignment to intervention (the 'intention-to-treat' effect)	NA	1	Some concerns	Low	Low	High	Some concerns	High				Low risk	50	68.8	87.5	31.3	6.3	6.3
4	XYN	Lee,2020	doi:10.1016/j.iccn.2020.102849	VR Meditation Promotes Sleep	Conventional Sleep Therapy	Sleep Quality	P 0.05	assignment to intervention (the 'intention-to-treat' effect)	NA	1	Low	Low	Low	High	Some concerns	High				Some concerns	50	25	0	12.5	93.8	31.3
5	XYN	Li,2024	doi:10.1136/ gpsych-2023-101434	VR early cognitive rehabilitation	Simple Psychological Rehabilitation	Anxiety, Cognition, Sleep, and Quality of Life	P 0.05	assignment to intervention (the 'intention-to-treat' effect)	NA	1	Low	Some concerns	Low	Low	Some concerns	Some concerns				High risk	0	6.3	12.5	56.3	0	62.5
6	XYN	Merliot,2022	doi:10.1186/s13054‑022‑04136‑4	VR Relaxation Therapy	Standard Psychological Care	Pain and anxiety	P 0.05	assignment to intervention (the 'intention-to-treat' effect)	NA	1	Low	Low	Low	Some concerns	Some concerns	Some concerns				Adhering to intervention (the 'per-protocol' effect)
7	XYN	Mo,2021	DOI:10.20047/j.issn1673-7210.2021.14.042	Intensive Rehabilitation Nursing with Multidisciplinary Nursing Combined with Virtual Reality Training.	Intensive Rehabilitation Nursing with Multidisciplinary Nursing Approach	Balance Function, Motor Function.	P 0.05	assignment to intervention (the 'intention-to-treat' effect)	NA	1	Some concerns	Low	Low	High	Some concerns	High				Total number of study = 0
8	XYN	Ventura,2021	doi: 10.3390/jpm11121260	Early cognitive rehabilitation training.	Conventional cognitive training.	Cognition, anxiety, depression, and cognitive impairment.		assignment to intervention (the 'intention-to-treat' effect)	NA	1	Low	Some concerns	High	High	Some concerns	High				Low risk
9	XYN	Ouyang2022	DOI:10.27020/d.cnki.gfjyu.2022.001308.	Early cognitive rehabilitation training.	Conventional care.	Cognition, delirium, and sleep, etc.		assignment to intervention (the 'intention-to-treat' effect)	NA	1	Low	Some concerns	Low	High	Some concerns	High				Some concerns
10	XYN	Wang,2025	doi: 10.2340/jrm.v57.28399	Early VR exercise.	Conventional exercise.	Daily total exercise time, exercise adherence, muscle strength (MRC score), grip strength, mechanical ventilation time, etc.		assignment to intervention (the 'intention-to-treat' effect)	NA	1	Low	Low	Low	Low	Low	Low				High risk
11	XYN	Weng,2023	DOI：10.3969/j.issn.1008-9691.2023.06.011	Early delirium prevention	Routine care	Anxiety, sleep, and delirium		assignment to intervention (the 'intention-to-treat' effect)	NA	1	Some concerns	Some concerns	Low	Some concerns	Some concerns	Some concerns
12	XYN	Xia,2023	DOI：10.3761/j.issn.0254-1769.2023.09.004	Early exercise rehabilitation	Conventional exercise intervention	ICU Frailty, Handgrip Strength, Duration of Each Exercise Session, ICU Length of Stay.		assignment to intervention (the 'intention-to-treat' effect)	NA	1	Low	High	High	Low	Some concerns	High
13	XYN	Yan,2024	DOI:10.3870/j.issn.1001-4152.2024.22.112	Standardized Preoperative Visit	Standardized Preoperative Visit	Sleep Quality and Anxiety		assignment to intervention (the 'intention-to-treat' effect)	NA	1	Some concerns	Low	Low	High	Some concerns	High
14	XYN	Yesilot,2022	doi：10.1016/j.pmn.2022.07.001	VR relaxation therapy for pain relief.	Conventional care.	Pain and anxiety.		assignment to intervention (the 'intention-to-treat' effect)	NA	1	Some concerns	Low	Low	Low	Some concerns	Some concerns
15	XYN	Zeng,2021	doi：10.3969／j.issn.1004 -437X.2021.28.058	Early cognitive and motor rehabilitation training.	Conventional cognitive behavioral intervention	Cognitive function, neurological function, and balance ability.		assignment to intervention (the 'intention-to-treat' effect)	NA	1	Some concerns	Low	Low	High	Some concerns	High
16	XYN	Zhu,2023	doi:10.12102/j.issn.1009-6493.2023.20.034	VR-based Early Cognitive and Motor Rehabilitation	Conventional Care and Rehabilitation Training	muscle strength、balance ability、postoperative recovery quality、satisfaction		assignment to intervention (the 'intention-to-treat' effect)	NA	1	Some concerns	Low	Low	High	Some concerns	High

## Sheet: Figures
Studies with intention-to-treat	Unique ID	Study ID	Experimental	Comparator	Outcome	Weight							Study ID	Experimental	Low risk	Outcome	Weight	Randomization process	Deviations from intended interventions	Missing outcome data	Measurement of the outcome	Selection of the reported result	Overall
	1	Caballero,2025	VR Exercise Intervention	Routine care	Feasibility	1									Some concerns
	2	Kim,2025	VR Meditation Promotes Sleep	Conventional Sleep Intervention	Sleep Quality and Delirium	1									High risk
	3	Laghlam,2021	VR Relaxation Therapy Relieves Pain	Kalinox® (Air Liquide) Analgesic Therapy	Pain and Anxiety	1
	4	Lee,2020	VR Meditation Promotes Sleep	Conventional Sleep Therapy	Sleep Quality	1
	5	Li,2024	VR early cognitive rehabilitation	Simple Psychological Rehabilitation	Anxiety, Cognition, Sleep, and Quality of Life	1
	6	Merliot,2022	VR Relaxation Therapy	Standard Psychological Care	Pain and anxiety	1
	7	Mo,2021	Intensive Rehabilitation Nursing with Multidisciplinary Nursing Combined with Virtual Reality Training.	Intensive Rehabilitation Nursing with Multidisciplinary Nursing Approach	Balance Function, Motor Function.	1
	8	Ventura,2021	Early cognitive rehabilitation training.	Conventional cognitive training.	Cognition, anxiety, depression, and cognitive impairment.	1
	9	Ouyang2022	Early cognitive rehabilitation training.	Conventional care.	Cognition, delirium, and sleep, etc.	1
	10	Wang,2025	Early VR exercise.	Conventional exercise.	Daily total exercise time, exercise adherence, muscle strength (MRC score), grip strength, mechanical ventilation time, etc.	1
	11	Weng,2023	Early delirium prevention	Routine care	Anxiety, sleep, and delirium	1
	12	Xia,2023	Early exercise rehabilitation	Conventional exercise intervention	ICU Frailty, Handgrip Strength, Duration of Each Exercise Session, ICU Length of Stay.	1
	13	Yan,2024	Standardized Preoperative Visit	Standardized Preoperative Visit	Sleep Quality and Anxiety	1
	14	Yesilot,2022	VR relaxation therapy for pain relief.	Conventional care.	Pain and anxiety.	1
	15	Zeng,2021	Early cognitive and motor rehabilitation training.	Conventional cognitive behavioral intervention	Cognitive function, neurological function, and balance ability.	1
	16	Zhu,2023	VR-based Early Cognitive and Motor Rehabilitation	Conventional Care and Rehabilitation Training	muscle strength、balance ability、postoperative recovery quality、satisfaction	1

## Sheet: Print (ITT)
Unique ID	1	Study ID	Caballero,2025	Assessor	XYN
Ref or Label	doi: 10.1590/1980-220X-REEUSP-2025-0114en	Aim	assignment to intervention (the 'intention-to-treat' effect)
Experimental	VR Exercise Intervention	Comparator	Routine care	Source	Journal article(s) with results of the trial
Outcome	Feasibility	Results	P 0.05	Weight	1
Domain	Signalling question			Response	Comments
Bias arising from the randomization process	1.1 Was the allocation sequence random?			Y	The paper explicitly states: "Randomization was simple, in a 1:1 ratio, and carried out by a researcher through the electronic platform Research Electronic Data Capture® (REDCap®)". Randomization via an electronic platform (REDCap) falls under the category of "computer-generated random numbers", meeting the criteria for "Yes".The paper does not describe the method of allocation concealment. It on…
	1.2 Was the allocation sequence concealed until participants were enrolled and assigned to interventions?			NI
	1.3 Did baseline differences between intervention groups suggest a problem with the randomization process?			N	Participants were predominantly male, totaling 44 (73.3%). The mean age was 59.7 ± 12.2 years, with a predominance of self-declared white individuals, corresponding to 42 (70%). The mean ejection fraction of the participants was 26% ± 12.4. The functional class of New York Heart Association (NYHA), in class III, was observed in 15 (50%) patients in the intervention group and in 14 (46.7%) in the …
	Risk of bias judgement			Some concerns
Bias due to deviations from intended interventions	2.1.Were participants aware of their assigned intervention during the trial?			Y	The Intervention Group used immersive VR glasses, while the Control Group did not. The nature of the interventions (one being standard exercise, the other standard exercise plus VR) means participants inevitably knew which group they were assigned to. The paper does not mention blinding of participants.The delivery of the interventions (providing VR equipment, guiding exercise) required action by…
	2.2.Were carers and people delivering the interventions aware of participants' assigned intervention during the trial?			Y
	2.3. If Y/PY/NI to 2.1 or 2.2: Were there deviations from the intended intervention that arose because of the experimental context?			N	The paper does not report any deviations from the intended protocol due to the knowledge of group assignment by participants or personnel. For example, there is no mention of control group patients seeking additional interventions because they did not receive VR, or changes in adherence to the mobilization protocol due to knowledge of assignment. All analyses were performed according to the inten…
	2.4 If Y/PY to 2.3: Were these deviations likely to have affected the outcome?			NA
	2.5. If Y/PY/NI to 2.4: Were these deviations from intended intervention balanced between groups?			NA
	2.6 Was an appropriate analysis used to estimate the effect of assignment to intervention?			Y	The paper explicitly states: "All analyses were conducted according to the intention-to-treat principle". This fully aligns with the criterion that "intention-to-treat (ITT) analyses... should be considered appropriate." Therefore, the analysis method was appropriate, warranting a "Yes".
	2.7 If N/PN/NI to 2.6: Was there potential for a substantial impact (on the result) of the failure to analyse participants in the group to which they were randomized?			NA
	Risk of bias judgement			Low
Bias due to missing outcome data	3.1 Were data for this outcome available for all, or nearly all, participants randomized?			PY	Of the 60 patients included in the study, 58 started the randomized clinical trial protocol. Two participants were excluded due to loss of initial follow-up, as they did not perform any mobilization sessions owing to worsening of their clinical condition.
	3.2 If N/PN/NI to 3.1: Is there evidence that result was not biased by missing outcome data?			NA
	3.3 If N/PN to 3.2: Could missingness in the outcome depend on its true value?			NA
	3.4 If Y/PY/NI to 3.3: Is it likely that missingness in the outcome depended on its true value?			NA
	Risk of bias judgement			Low
Bias in measurement of the outcome	4.1 Was the method of measuring the outcome inappropriate?			N	Using the Net Promoter Score (NPS) and Likert Scale to assess patient experience and willingness to recommend a medical procedure are common methods for patient-reported outcomes. The criteria state that for pre-specified outcomes, the answer is usually "No". There is no evidence that these scales are insensitive or have poor validity for this study population or for evaluating "experience".
	4.2 Could measurement or ascertainment of the outcome have differed between intervention groups?			N	Participants in both groups used identical instruments (the NPS question and Likert scale) at the same time point (immediately post-intervention) to assess their experience. The measurement methods were comparable.
	4.3 Were outcome assessors aware of the intervention received by study participants?			Y	The outcome (patient experience) was reported by the participants themselves. As established in 2.1, participants were aware of their intervention assignment. Therefore, the outcome assessors (i.e., the participants) were aware of the intervention received.
	4.4 If Y/PY/NI to 4.3: Could assessment of the outcome have been influenced by knowledge of intervention received?			Y	The criteria indicate that patient-reported outcomes (such as experience and satisfaction in this study) are likely to be influenced by knowledge of intervention status. The use of novel technology (VR) may induce placebo or expectation effects, influencing participants' subjective ratings.This is a subjective patient-reported outcome, and the intervention (VR) itself is markedly novel and entert…
	4.5 If Y/PY/NI to 4.4: Is it likely that assessment of the outcome was influenced by knowledge of intervention received?			PY
	Risk of bias judgement			High
Bias in selection of the reported result	5.1 Were the data that produced this result analysed in accordance with a pre-specified analysis plan that was finalized before unblinded outcome data were available for analysis?			NI	The paper references a previously published study protocol, which mentions the primary outcome (dyspnea) and sample size calculation. However, the specific pre-specified analysis plan for the "patient experience" outcome focused on in this paper (e.g., how NPS and Likert data were to be analyzed, whether comparisons and statistical tests were pre-defined) is not clearly detailed in this article o…
	5.2 ... multiple eligible outcome measurements (e.g. scales, definitions, time points) within the outcome domain?			NI	The paper reports two measures for "patient experience": NPS and Likert scale. This in itself reports multiple measurements. However, it cannot be determined from the text whether other unreported measures for "experience" existed (e.g., other scales or measurements at different time points). There is no evidence that the researchers selected favorable results from multiple measurements.
	5.3 ... multiple eligible analyses of the data?			NI	The reported quantitative analysis presents p-values for between-group comparisons (e.g., Table 2). There is no information suggesting that the researchers attempted multiple analytical approaches (e.g., different statistical models, different adjustments for covariates) and selectively reported only a significant one. The analytical methods are stated directly.
	Risk of bias judgement			Some concerns
Overall bias	Risk of bias judgement			High
Unique ID	2	Study ID	Kim,2025	Assessor	XYN
Ref or Label	doi:10.1097/CIN.000000000000001307	Aim	assignment to intervention (the 'intention-to-treat' effect)
Experimental	VR Meditation Promotes Sleep	Comparator	Conventional Sleep Intervention	Source	Journal article(s) with results of the trial
Outcome	Sleep Quality and Delirium	Results	P 0.05	Weight	1
Domain	Signalling question			Response	Comments
Bias arising from the randomization process	1.1 Was the allocation sequence random?			Y	A research assistant, uninvolved in recruitment or data collection, generated the random sequence using Microsoft Excel (Microsoft Inc., Redmond, WA, USA) to assign participants to the intervention or control group in a 1:1 ratio.The allocation sequence was concealed using sequentially numbered, opaque, sealed envelopes, which were opened only after baseline assessments were completed.
	1.2 Was the allocation sequence concealed until participants were enrolled and assigned to interventions?			Y
	1.3 Did baseline differences between intervention groups suggest a problem with the randomization process?			N	Table 1 shows no statistically significant differences between the two groups in all baseline characteristics except for gender (age, usual sleep quality, disease severity [SAPS III score], diagnosis, medication use, ICU length of stay, etc.). The gender difference may be due to chance and was adjusted for as a covariate in subsequent analyses. Overall, the baseline differences are compatible wit…
	Risk of bias judgement			Low
Bias due to deviations from intended interventions	2.1.Were participants aware of their assigned intervention during the trial?			Y	The nature of the intervention (receiving VR meditation) means participants in the intervention group inevitably knew their assignment. The control group received usual care without any special device. The paper does not mention blinding of participants. The intervention was administered by one of the authors, who necessarily knew the group assignment. The control group received usual care from t…
	2.2.Were carers and people delivering the interventions aware of participants' assigned intervention during the trial?			Y
	2.3. If Y/PY/NI to 2.1 or 2.2: Were there deviations from the intended intervention that arose because of the experimental context?			N	The paper does not report any protocol deviations due to knowledge of group assignment by participants or personnel (e.g., control patients requesting VR, intervention patients refusing VR). All analyses were based on the assigned groups. The mention of a pre-established protocol to discontinue VR if participants experienced discomfort is a standard safety procedure, not a deviation arising from …
	2.4 If Y/PY to 2.3: Were these deviations likely to have affected the outcome?			NA
	2.5. If Y/PY/NI to 2.4: Were these deviations from intended intervention balanced between groups?			NA
	2.6 Was an appropriate analysis used to estimate the effect of assignment to intervention?			Y	The statistical methods section states that analysis of covariance (adjusting for the imbalanced gender) was used for the primary outcomes (sleep quality) and the chi-square test for the binary outcome (delirium incidence). All analyses were based on the randomized groups. There is no report of using "per-protocol" or "as-treated" analysis. This aligns with using appropriate methods to estimate t…
	2.7 If N/PN/NI to 2.6: Was there potential for a substantial impact (on the result) of the failure to analyse participants in the group to which they were randomized?			NA
	Risk of bias judgement			Low
Bias due to missing outcome data	3.1 Were data for this outcome available for all, or nearly all, participants randomized?			PY	Of 292 patients who were screened, 108 met the inclusion criteria and were assigned to either the intervention or control group (54 each). However, five patients in the intervention group and seven in the control group dropped out, resulting in 96 participants
	3.2 If N/PN/NI to 3.1: Is there evidence that result was not biased by missing outcome data?			NA
	3.3 If N/PN to 3.2: Could missingness in the outcome depend on its true value?			NA
	3.4 If Y/PY/NI to 3.3: Is it likely that missingness in the outcome depended on its true value?			NA
	Risk of bias judgement			Low
Bias in measurement of the outcome	4.1 Was the method of measuring the outcome inappropriate?			N	The Pittsburgh Sleep Quality Index (PSQI),24 Korean version,25 was used to assess the usual sleep quality of the participants prior to ICU admission as one of the baseline characteristics. The PSQI has 19 items that ask about sleep quality over the past month. Scores range from 0 to 21, with 0 to 5 indicating “good” sleeper and scores >5 indicating “poor” sleeper. Buysse et al24 reported a Cronba…
	4.2 Could measurement or ascertainment of the outcome have differed between intervention groups?			N	All participants were assessed using identical tools (VSHSS questionnaire, Fitbit Charge 3 device, CAM-ICU form) and procedures. The subjective sleep questionnaire was collected by a research assistant blinded to group allocation, objective data were recorded automatically by the device, and delirium was assessed by attending nurses. The measurement methods were comparable.
	4.3 Were outcome assessors aware of the intervention received by study participants?			PN	Subjective sleep (VSHSS) was assessed by a research assistant who was blinded to group allocation. Objective sleep (Fitbit) data were automatically recorded by the device. Delirium was assessed by attending nurses and recorded in the electronic medical record. Therefore, we judge that the assessors were likely unaware of the intervention assignment.
	4.4 If Y/PY/NI to 4.3: Could assessment of the outcome have been influenced by knowledge of intervention received?			NA
	4.5 If Y/PY/NI to 4.4: Is it likely that assessment of the outcome was influenced by knowledge of intervention received?			NA
	Risk of bias judgement			Low
Bias in selection of the reported result	5.1 Were the data that produced this result analysed in accordance with a pre-specified analysis plan that was finalized before unblinded outcome data were available for analysis?			NI	While the paper mentions the basis for sample size calculation and the primary outcomes, it does not provide a prospectively registered trial protocol number or a detailed statistical analysis plan. Therefore, it cannot be confirmed that the analysis strictly followed a plan finalized before unblinded data were available.
	5.2 ... multiple eligible outcome measurements (e.g. scales, definitions, time points) within the outcome domain?			NI	The paper reports multiple metrics for both subjective and objective sleep (e.g., TST, WASO, SE) as well as delirium incidence. There is no evidence that the researchers measured but did not report other relevant outcomes, or that they tried multiple analytical approaches and selectively reported favorable ones. The analytical methods are stated directly.
	5.3 ... multiple eligible analyses of the data?			NI	The paper reports multiple metrics for both subjective and objective sleep (e.g., TST, WASO, SE) as well as delirium incidence. There is no evidence that the researchers measured but did not report other relevant outcomes, or that they tried multiple analytical approaches and selectively reported favorable ones. The analytical methods are stated directly.
	Risk of bias judgement			Some concerns
Overall bias	Risk of bias judgement			Some concerns
Unique ID	3	Study ID	Laghlam,2021	Assessor	XYN
Ref or Label	doi:10.1186/s13613-021-00866-w	Aim	assignment to intervention (the 'intention-to-treat' effect)
Experimental	VR Relaxation Therapy Relieves Pain	Comparator	Kalinox® (Air Liquide) Analgesic Therapy	Source	Journal article(s) with results of the trial
Outcome	Pain and Anxiety	Results	P 0.05	Weight	1
Domain	Signalling question			Response	Comments
Bias arising from the randomization process	1.1 Was the allocation sequence random?			Y	Randomization was performed using an external Interactive Web Response System. Patients were randomly assigned (1:1), in permuted blocks of six, to have either hypnotic treatment with Kalinox® or a session of VR during the removal of drain.
	1.2 Was the allocation sequence concealed until participants were enrolled and assigned to interventions?			NI
	1.3 Did baseline differences between intervention groups suggest a problem with the randomization process?			N	Patient baseline characteristics are presented in Table 1. The median age of the whole cohort was 68.0 [60.0–74.8] years. Gender did not significantly differ between the two groups: 62 men (69%) in the VR group vs. 72 (80%) in the Kalinox® group; p = 0.09. The types of surgery were similar in the two groups.
	Risk of bias judgement			Some concerns
Bias due to deviations from intended interventions	2.1.Were participants aware of their assigned intervention during the trial?			Y	The study design was "open label". The interventions are vastly different (wearing a VR headset vs. inhaling Kalinox gas), so participants inevitably knew which group they were assigned to. Similarly, due to the open-label design, the personnel administering the interventions (providing VR or Kalinox) and the attending nurses were necessarily aware of the group assignment. The paper does not ment…
	2.2.Were carers and people delivering the interventions aware of participants' assigned intervention during the trial?			Y
	2.3. If Y/PY/NI to 2.1 or 2.2: Were there deviations from the intended intervention that arose because of the experimental context?			N	The paper does not report any protocol deviations due to knowledge of group assignment by participants or personnel. For example, there is no mention of VR group patients requesting additional analgesia beyond the protocol (for NRS>4) or Kalinox group patients requesting to try VR out of curiosity. All analyses were based on the assigned groups.
	2.4 If Y/PY to 2.3: Were these deviations likely to have affected the outcome?			NA
	2.5. If Y/PY/NI to 2.4: Were these deviations from intended intervention balanced between groups?			NA
	2.6 Was an appropriate analysis used to estimate the effect of assignment to intervention?			Y	The study reports both per-protocol and intention-to-treat analyses (noted as PP and ITT in Table 2). The results for the primary endpoint (ΔANI) were consistent between both. Using a pre-specified non-inferiority test for the primary endpoint is appropriate. Additionally, between-group comparisons were performed for secondary endpoints (e.g., pain NRS). All analyses aimed to estimate the effect …
	2.7 If N/PN/NI to 2.6: Was there potential for a substantial impact (on the result) of the failure to analyse participants in the group to which they were randomized?			NA
	Risk of bias judgement			Low
Bias due to missing outcome data	3.1 Were data for this outcome available for all, or nearly all, participants randomized?			PY	200 patients gave written informed consent and were randomized to the VR group (n = 99) or to the Kalinox® group (n = 101), 96 patients received the treatment and 90 were analysed in per protocol analysis (11 excluded patients: 4 with acute atrial fibrillation before protocol, 7 with non-analysable ANI data). In the VR group, 95 patients received the VR session and 90 were analysed (9 excluded pa…
	3.2 If N/PN/NI to 3.1: Is there evidence that result was not biased by missing outcome data?			NA
	3.3 If N/PN to 3.2: Could missingness in the outcome depend on its true value?			NA
	3.4 If Y/PY/NI to 3.3: Is it likely that missingness in the outcome depended on its true value?			NA
	Risk of bias judgement			Low
Bias in measurement of the outcome	4.1 Was the method of measuring the outcome inappropriate?			N	The primary outcome uses the Analgesia/Nociception Index (ANI), an objective monitoring metric based on heart rate variability that has been studied for assessing pain/nociception states. Secondary outcomes use the Numeric Rating Scale (NRS) for pain and anxiety, a common and valid tool for patient-reported outcomes. These methods are appropriate for assessing pain and anxiety.
	4.2 Could measurement or ascertainment of the outcome have differed between intervention groups?			N	ANI monitoring used the same device (PhysioDoloris) and protocol for all patients, with automated recording. Pain and anxiety NRS scores were assessed using the same scale (0-10) at identical time points (before, immediately after, 10 min after) for all patients. Measurement methods were comparable.
	4.3 Were outcome assessors aware of the intervention received by study participants?			Y	This is a patient self-report scale. As established in 2.1, patients were aware of their intervention, so the outcome assessors (reporting their own feelings) were aware.
	4.4 If Y/PY/NI to 4.3: Could assessment of the outcome have been influenced by knowledge of intervention received?			PY	The criteria indicate that patient-reported outcomes (like pain and anxiety scores) are likely to be influenced by knowledge, expectations, and experience. Knowing they received a novel VR intervention versus a traditional inhaled analgesic could influence their subjective reporting of pain and anxiety.While knowledge is likely to have an influence (supporting a "Yes" in 4.4), the study's primary…
	4.5 If Y/PY/NI to 4.4: Is it likely that assessment of the outcome was influenced by knowledge of intervention received?			PY
	Risk of bias judgement			High
Bias in selection of the reported result	5.1 Were the data that produced this result analysed in accordance with a pre-specified analysis plan that was finalized before unblinded outcome data were available for analysis?			Y	The study was prospectively registered on ClinicalTrials.gov (NCT03956264), where the primary and secondary endpoints and statistical analysis plan should be detailed. The paper also explicitly mentions the pre-specified non-inferiority margin (3 points) and the basis for sample size calculation. This indicates the analysis was based on a pre-specified plan.
	5.2 ... multiple eligible outcome measurements (e.g. scales, definitions, time points) within the outcome domain?			NI	The paper reports the registered primary endpoint (ΔANI) and all pre-specified secondary endpoints (NRS pain/anxiety, satisfaction, morphine use, etc.). It reports results from both per-protocol and intention-to-treat analyses. There is no indication that the researchers measured other unreported outcomes or selectively reported results from multiple analytical models.
	5.3 ... multiple eligible analyses of the data?			NI	The paper reports the registered primary endpoint (ΔANI) and all pre-specified secondary endpoints (NRS pain/anxiety, satisfaction, morphine use, etc.). It reports results from both per-protocol and intention-to-treat analyses. There is no indication that the researchers measured other unreported outcomes or selectively reported results from multiple analytical models.
	Risk of bias judgement			Some concerns
Overall bias	Risk of bias judgement			High
Unique ID	4	Study ID	Lee,2020	Assessor	XYN
Ref or Label	doi:10.1016/j.iccn.2020.102849	Aim	assignment to intervention (the 'intention-to-treat' effect)
Experimental	VR Meditation Promotes Sleep	Comparator	Conventional Sleep Therapy	Source	Journal article(s) with results of the trial
Outcome	Sleep Quality	Results	P 0.05	Weight	1
Domain	Signalling question			Response	Comments
Bias arising from the randomization process	1.1 Was the allocation sequence random?			Y	Applicants who met the criteria and had provided written informed consent were randomly allocated to experimental or control groups according to the 1:1 random list order created by a research assistant with the Random Allocation Software programme version 2.0.0. The random list was kept in a password-set file by the assistant, so that the researchers and ICU nurses did not know which group the n…
	1.2 Was the allocation sequence concealed until participants were enrolled and assigned to interventions?			PY
	1.3 Did baseline differences between intervention groups suggest a problem with the randomization process?			N	There were no significant differences in general and clinical characteristics of experimental and control groups.
	Risk of bias judgement			Low
Bias due to deviations from intended interventions	2.1.Were participants aware of their assigned intervention during the trial?			Y	Due to the nature of the intervention, it is not feasible to blind patients and implementers.
	2.2.Were carers and people delivering the interventions aware of participants' assigned intervention during the trial?			Y
	2.3. If Y/PY/NI to 2.1 or 2.2: Were there deviations from the intended intervention that arose because of the experimental context?			PN	Out of 64 volunteers willing to participate in the study, 12 were excluded because they did not meet the selection criteria. We randomly assigned the remaining 52 to the experimental and control groups (1:1). Two participants in the experimental group withdrew from the study due to the inconvenience of wearing the HMD device. One of them said that the HMD itself was heavy and the other was annoye…
	2.4 If Y/PY to 2.3: Were these deviations likely to have affected the outcome?			NA
	2.5. If Y/PY/NI to 2.4: Were these deviations from intended intervention balanced between groups?			NA
	2.6 Was an appropriate analysis used to estimate the effect of assignment to intervention?			Y	The collected data were analysed using SPSS Win 22.0 programme (IBM Inc., Armonk, NY). Participants’ characteristics are presented using descriptive statistics included mean (M) and standard deviation (±) for continuous variables and frequency and percentage for categorical variables. The normality of each variable was verified using the Kolmogorov-Smirnov test. The homogeneity test of experiment…
	2.7 If N/PN/NI to 2.6: Was there potential for a substantial impact (on the result) of the failure to analyse participants in the group to which they were randomized?			NA
	Risk of bias judgement			Low
Bias due to missing outcome data	3.1 Were data for this outcome available for all, or nearly all, participants randomized?			PY	Out of 64 volunteers willing to participate in the study, 12 were excluded because they did not meet the selection criteria. We randomly assigned the remaining 52 to the experimental and control groups (1:1). Two participants in the experimental group withdrew from the study due to the inconvenience of wearing the HMD device. One of them said that the HMD itself was heavy and the other was annoye…
	3.2 If N/PN/NI to 3.1: Is there evidence that result was not biased by missing outcome data?			NA
	3.3 If N/PN to 3.2: Could missingness in the outcome depend on its true value?			NA
	3.4 If Y/PY/NI to 3.3: Is it likely that missingness in the outcome depended on its true value?			NA
	Risk of bias judgement			Low
Bias in measurement of the outcome	4.1 Was the method of measuring the outcome inappropriate?			N	Usual sleep quality To verify the pre-interventional homogeneity of the experimental and control groups, usual sleep quality was assessed using the Pittsburgh Sleep Quality Index (PSQI) developed by Buysse et al. (1989) and translated and validated by Sohn et al. (2012) to Korean. The PSQI is a self-reported questionnaire that measures sleep quality over the past month and consists of 19 items. T…
	4.2 Could measurement or ascertainment of the outcome have differed between intervention groups?			N	The following morning, 30 minutes after waking, both groups completed a questionnaire to assess subjective sleep quality. The objective sleep quality data such as total sleep time, wake after sleep onset, light sleep time and deep sleep time was downloaded from the activity tracker.Both groups used the same scales and devices, assessed at the same time points.
	4.3 Were outcome assessors aware of the intervention received by study participants?			PY	Participants self-reported subjective sleep quality and were aware of their group assignment.
	4.4 If Y/PY/NI to 4.3: Could assessment of the outcome have been influenced by knowledge of intervention received?			PY	Subjective sleep ratings could be biased by awareness of group assignment.Participants in the experimental group might report better sleep due to expectation effects.
	4.5 If Y/PY/NI to 4.4: Is it likely that assessment of the outcome was influenced by knowledge of intervention received?			PY
	Risk of bias judgement			High
Bias in selection of the reported result	5.1 Were the data that produced this result analysed in accordance with a pre-specified analysis plan that was finalized before unblinded outcome data were available for analysis?			NI	The paper did not mention a protocol or pre-specified analysis plan.
	5.2 ... multiple eligible outcome measurements (e.g. scales, definitions, time points) within the outcome domain?			N	The study reported total and subscale scores of subjective sleep quality, as well as objective sleep parameters—no evidence of selective reporting.
	5.3 ... multiple eligible analyses of the data?			NI	It was not reported whether multiple analytical methods were attempted and only selected results were presented.
	Risk of bias judgement			Some concerns
Overall bias	Risk of bias judgement			High
Unique ID	5	Study ID	Li,2024	Assessor	XYN
Ref or Label	doi:10.1136/ gpsych-2023-101434	Aim	assignment to intervention (the 'intention-to-treat' effect)
Experimental	VR early cognitive rehabilitation	Comparator	Simple Psychological Rehabilitation	Source	Journal article(s) with results of the trial
Outcome	Anxiety, Cognition, Sleep, and Quality of Life	Results	P 0.05	Weight	1
Domain	Signalling question			Response	Comments
Bias arising from the randomization process	1.1 Was the allocation sequence random?			Y	One nurse assistant unassociated with the study opened the next sequentially numbered opaque envelope that contained the allocation sequence. The random allocation sequence was generated using R V.4.1.2. (R Project for Statistical Computing). Participants were randomly allocated in a 1:1 ratio to receive VR-CBT plus the standard mental health support (intervention group) or to receive the standar…
	1.2 Was the allocation sequence concealed until participants were enrolled and assigned to interventions?			Y
	1.3 Did baseline differences between intervention groups suggest a problem with the randomization process?			N	At baseline, no significant differences were seen in measured outcomes between the VR-CBT and control groups.
	Risk of bias judgement			Low
Bias due to deviations from intended interventions	2.1.Were participants aware of their assigned intervention during the trial?			Y	Due to the nature of the study, the participants and the clinicians were not blinded.The study was single-blind; participants knew whether they received VR-CBT.Clinicians delivering VR and mental health support were aware of group assignment.
	2.2.Were carers and people delivering the interventions aware of participants' assigned intervention during the trial?			Y
	2.3. If Y/PY/NI to 2.1 or 2.2: Were there deviations from the intended intervention that arose because of the experimental context?			NI	Expectation effects in the VR-CBT group or potential compensatory behaviors in the control group might occur, though not explicitly reported.
	2.4 If Y/PY to 2.3: Were these deviations likely to have affected the outcome?			NA
	2.5. If Y/PY/NI to 2.4: Were these deviations from intended intervention balanced between groups?			NA
	2.6 Was an appropriate analysis used to estimate the effect of assignment to intervention?			Y	Baseline demographic and clinical characteristics were analysed using a t-test for normally distributed variables; if normality was violated, we used the Mann-Whitney test. Fisher’s exact test was used for categorical variables. We used the intention-to-treat (ITT) principle to analyse all post-intervention and follow-up data according to participant randomisation. The repeated measurements of th…
	2.7 If N/PN/NI to 2.6: Was there potential for a substantial impact (on the result) of the failure to analyse participants in the group to which they were randomized?			NA
	Risk of bias judgement			Some concerns
Bias due to missing outcome data	3.1 Were data for this outcome available for all, or nearly all, participants randomized?			Y	Of 160 randomized, 148 were included in ITT analysis. Dropouts were limited (12 discontinued intervention, additional losses at follow-up), with retention rates >80% at 3 months.
	3.2 If N/PN/NI to 3.1: Is there evidence that result was not biased by missing outcome data?			NA
	3.3 If N/PN to 3.2: Could missingness in the outcome depend on its true value?			NA
	3.4 If Y/PY/NI to 3.3: Is it likely that missingness in the outcome depended on its true value?			NA
	Risk of bias judgement			Low
Bias in measurement of the outcome	4.1 Was the method of measuring the outcome inappropriate?			N	Standardized instruments (HAM-A, STAI, PSQI, SF-12, PHQ-15) were used, all validated and appropriate.
	4.2 Could measurement or ascertainment of the outcome have differed between intervention groups?			N	Same instruments and timing were used for both groups.
	4.3 Were outcome assessors aware of the intervention received by study participants?			N	Outcome assessors (psychiatrists) were blinded to group allocation.
	4.4 If Y/PY/NI to 4.3: Could assessment of the outcome have been influenced by knowledge of intervention received?			NA
	4.5 If Y/PY/NI to 4.4: Is it likely that assessment of the outcome was influenced by knowledge of intervention received?			NA
	Risk of bias judgement			Low
Bias in selection of the reported result	5.1 Were the data that produced this result analysed in accordance with a pre-specified analysis plan that was finalized before unblinded outcome data were available for analysis?			Y	The statistical methods show no difference from the protocol.
	5.2 ... multiple eligible outcome measurements (e.g. scales, definitions, time points) within the outcome domain?			N	The evaluation methods for outcome indicators are consistent.
	5.3 ... multiple eligible analyses of the data?			NI	Not reported whether multiple analytical methods were attempted and only selected results presented.
	Risk of bias judgement			Some concerns
Overall bias	Risk of bias judgement			Some concerns
Unique ID	6	Study ID	Merliot,2022	Assessor	XYN
Ref or Label	doi:10.1186/s13054‑022‑04136‑4	Aim	assignment to intervention (the 'intention-to-treat' effect)
Experimental	VR Relaxation Therapy	Comparator	Standard Psychological Care	Source	Journal article(s) with results of the trial
Outcome	Pain and anxiety	Results	P 0.05	Weight	1
Domain	Signalling question			Response	Comments
Bias arising from the randomization process	1.1 Was the allocation sequence random?			Y	The randomization was made by the statistic department. The randomization table was generated by randomly drawing the permutations between the 4 interventions (relaxation sessions). The order of the 4 relaxation sessions was provided via sealed numbered envelopes available for the ICU investigators who opened the envelopes after enrolling the patient consecutively.
	1.2 Was the allocation sequence concealed until participants were enrolled and assigned to interventions?			Y
	1.3 Did baseline differences between intervention groups suggest a problem with the randomization process?			N	Randomized Crossover Design, Baseline Comparability.
	Risk of bias judgement			Low
Bias due to deviations from intended interventions	2.1.Were participants aware of their assigned intervention during the trial?			Y	Due to the nature of the intervention, it is impossible to blind participants and implementers.
	2.2.Were carers and people delivering the interventions aware of participants' assigned intervention during the trial?			Y
	2.3. If Y/PY/NI to 2.1 or 2.2: Were there deviations from the intended intervention that arose because of the experimental context?			PN	Participants did not deviate from the group intervention.
	2.4 If Y/PY to 2.3: Were these deviations likely to have affected the outcome?			NA
	2.5. If Y/PY/NI to 2.4: Were these deviations from intended intervention balanced between groups?			NA
	2.6 Was an appropriate analysis used to estimate the effect of assignment to intervention?			Y	After enrollment in the study, a relaxation technique was proposed to the patient at the time of the day she or he preferred, from morning to afternoon, in the order of randomization. At baseline, before starting the session, the following vital variables were recorded from the patient’s bedside monitoring: heart rate, blood pressure, respiratory rate, and Analgesia/Nociception Index (ANI). ANI m…
	2.7 If N/PN/NI to 2.6: Was there potential for a substantial impact (on the result) of the failure to analyse participants in the group to which they were randomized?			NA
	Risk of bias judgement			Low
Bias due to missing outcome data	3.1 Were data for this outcome available for all, or nearly all, participants randomized?			Y	Fifty patients (83%) achieved the full protocol (four relaxation sessions), and ten patients performed one to three sessions.
	3.2 If N/PN/NI to 3.1: Is there evidence that result was not biased by missing outcome data?			NA
	3.3 If N/PN to 3.2: Could missingness in the outcome depend on its true value?			NA
	3.4 If Y/PY/NI to 3.3: Is it likely that missingness in the outcome depended on its true value?			NA
	Risk of bias judgement			Low
Bias in measurement of the outcome	4.1 Was the method of measuring the outcome inappropriate?			N	Variation in physiological variables (heart rate, arterial blood pressure, respiratory rate), and ANI, as an electrophysiological parameter related to the stress response. Safety and feasibility The intensity of cybersickness (defined as a visuospatial vertigo associated or not with nausea and vomiting) was self-reported by the patient after the relaxation session. The feasibility of the relaxati…
	4.2 Could measurement or ascertainment of the outcome have differed between intervention groups?			N	The measurement methods are identical between the two groups.
	4.3 Were outcome assessors aware of the intervention received by study participants?			PY	Outcomes were self-reported by participants who were aware of the device used.
	4.4 If Y/PY/NI to 4.3: Could assessment of the outcome have been influenced by knowledge of intervention received?			PY	Subjective self-reports of symptoms could be biased by expectations (e.g., higher expectation for VR).Expectations may differ across devices, but the crossover design where all participants experience all devices might reduce this bias.
	4.5 If Y/PY/NI to 4.4: Is it likely that assessment of the outcome was influenced by knowledge of intervention received?			PN
	Risk of bias judgement			Some concerns
Bias in selection of the reported result	5.1 Were the data that produced this result analysed in accordance with a pre-specified analysis plan that was finalized before unblinded outcome data were available for analysis?			Y	The statistical methods are consistent with the pre-specified ones.
	5.2 ... multiple eligible outcome measurements (e.g. scales, definitions, time points) within the outcome domain?			PN	Pre-specified primary and secondary outcomes were fully reported.
	5.3 ... multiple eligible analyses of the data?			NI	Univariate and multivariate analyses were reported, but it is not mentioned whether other analyses were conducted and selectively reported.
	Risk of bias judgement			Some concerns
Overall bias	Risk of bias judgement			Some concerns
Unique ID	7	Study ID	Mo,2021	Assessor	XYN
Ref or Label	DOI:10.20047/j.issn1673-7210.2021.14.042	Aim	assignment to intervention (the 'intention-to-treat' effect)
Experimental	Intensive Rehabilitation Nursing with Multidisciplinary Nursing Combined with Virtual Reality Training.	Comparator	Intensive Rehabilitation Nursing with Multidisciplinary Nursing Approach	Source	Journal article(s) with results of the trial
Outcome	Balance Function, Motor Function.	Results	P 0.05	Weight	1
Domain	Signalling question			Response	Comments
Bias arising from the randomization process	1.1 Was the allocation sequence random?			Y	Participants were divided into control group and observation group according to the random number table method.The study did not report whether allocation concealment was implemented.
	1.2 Was the allocation sequence concealed until participants were enrolled and assigned to interventions?			NI
	1.3 Did baseline differences between intervention groups suggest a problem with the randomization process?			N	There were no statistically significant differences in baseline characteristics such as age, gender, BMI, education level, or economic status between the two groups, indicating balanced baseline and no apparent issues with randomization.
	Risk of bias judgement			Some concerns
Bias due to deviations from intended interventions	2.1.Were participants aware of their assigned intervention during the trial?			Y	Due to the nature of the intervention, participants and implementers could not implement blinding.
	2.2.Were carers and people delivering the interventions aware of participants' assigned intervention during the trial?			Y
	2.3. If Y/PY/NI to 2.1 or 2.2: Were there deviations from the intended intervention that arose because of the experimental context?			N	Participants did not deviate from the pre-specified intervention.
	2.4 If Y/PY to 2.3: Were these deviations likely to have affected the outcome?			NA
	2.5. If Y/PY/NI to 2.4: Were these deviations from intended intervention balanced between groups?			NA
	2.6 Was an appropriate analysis used to estimate the effect of assignment to intervention?			PY	The study appears to have analyzed all randomized participants (no exclusions mentioned), consistent with intention-to-treat principles.
	2.7 If N/PN/NI to 2.6: Was there potential for a substantial impact (on the result) of the failure to analyse participants in the group to which they were randomized?			NA
	Risk of bias judgement			Low
Bias due to missing outcome data	3.1 Were data for this outcome available for all, or nearly all, participants randomized?			Y	No loss to follow-up or missing data reported; all 92 patients completed the study and were included in the analysis.
	3.2 If N/PN/NI to 3.1: Is there evidence that result was not biased by missing outcome data?			NA
	3.3 If N/PN to 3.2: Could missingness in the outcome depend on its true value?			NA
	3.4 If Y/PY/NI to 3.3: Is it likely that missingness in the outcome depended on its true value?			NA
	Risk of bias judgement			Low
Bias in measurement of the outcome	4.1 Was the method of measuring the outcome inappropriate?			N	The Berg Balance Scale (BBS) was used to assess balance function, and the Functional Ambulation Category Scale (FAC) was used to evaluate lower limb motor ability.The scales used (BBS, FMA, FAC) are standardized and validated assessment tools.
	4.2 Could measurement or ascertainment of the outcome have differed between intervention groups?			PN	Measurement tools and time points were identical, though the VR group might have appeared more active due to the nature of the training.
	4.3 Were outcome assessors aware of the intervention received by study participants?			PY	Due to the limited information provided, we therefore believe that those who assessed the outcome measures may have been aware of the intervention group assignments.The article does not mention blinding of outcome assessors, who were likely aware of group assignments.
	4.4 If Y/PY/NI to 4.3: Could assessment of the outcome have been influenced by knowledge of intervention received?			PY	Functional assessments (e.g., balance, walking) involve some subjectivity, and knowledge of group assignment could influence scoring.Although scales are standardized, assessors aware of the “high-tech” intervention might be inclined to assign higher scores.
	4.5 If Y/PY/NI to 4.4: Is it likely that assessment of the outcome was influenced by knowledge of intervention received?			PY
	Risk of bias judgement			High
Bias in selection of the reported result	5.1 Were the data that produced this result analysed in accordance with a pre-specified analysis plan that was finalized before unblinded outcome data were available for analysis?			NI	The article does not mention trial registration, a pre-published analysis plan, or protocol.
	5.2 ... multiple eligible outcome measurements (e.g. scales, definitions, time points) within the outcome domain?			NI	Insufficient information to determine whether selective reporting from multiple outcome measures occurred.
	5.3 ... multiple eligible analyses of the data?			NI	No details on analysis plan provided; cannot determine if selective reporting of analyses occurred.
	Risk of bias judgement			Some concerns
Overall bias	Risk of bias judgement			High
Unique ID	8	Study ID	Ventura,2021	Assessor	XYN
Ref or Label	doi: 10.3390/jpm11121260	Aim	assignment to intervention (the 'intention-to-treat' effect)
Experimental	Early cognitive rehabilitation training.	Comparator	Conventional cognitive training.	Source	Journal article(s) with results of the trial
Outcome	Cognition, anxiety, depression, and cognitive impairment.	Results		Weight	1
Domain	Signalling question			Response	Comments
Bias arising from the randomization process	1.1 Was the allocation sequence random?			Y	Patients were randomly assigned (ratio 1:1) to the “treatment as usual” (TAU) or “early neurocognitive stimulation” (ENRIC) group using a simple randomization method (blind envelope system)
	1.2 Was the allocation sequence concealed until participants were enrolled and assigned to interventions?			Y
	1.3 Did baseline differences between intervention groups suggest a problem with the randomization process?			N	Table 1 shows no statistically significant differences in baseline characteristics such as age, gender, education, disease severity (APACHE-II, SOFA), duration of mechanical ventilation, or delirium between the two groups, indicating a well-executed randomization process.
	Risk of bias judgement			Low
Bias due to deviations from intended interventions	2.1.Were participants aware of their assigned intervention during the trial?			Y	This was a non-blinded trial; participants were aware of whether they received virtual reality neurocognitive stimulation.Care providers and intervention deliverers (neuropsychologists) were aware of group assignments and administered the intervention to the ENRIC group.
	2.2.Were carers and people delivering the interventions aware of participants' assigned intervention during the trial?			Y
	2.3. If Y/PY/NI to 2.1 or 2.2: Were there deviations from the intended intervention that arose because of the experimental context?			NI	The article does not report whether knowledge of group assignment led to additional interventions, differential care, or behavioral changes.
	2.4 If Y/PY to 2.3: Were these deviations likely to have affected the outcome?			NA
	2.5. If Y/PY/NI to 2.4: Were these deviations from intended intervention balanced between groups?			NA
	2.6 Was an appropriate analysis used to estimate the effect of assignment to intervention?			Y	Some variables, such as cognitive reserve, were preprocessed prior to statistical analysis (see Supplementary Files S4 and S5). The analysis was performed using SPSS v25. Statistical significance was set at p < 0.05. Data normality was checked using skewness, kurtosis, and Shapiro–Wilk tests. Results are presented as means (standard deviation, SD), medians [interquartile range, IQR], or n (%). Ef…
	2.7 If N/PN/NI to 2.6: Was there potential for a substantial impact (on the result) of the failure to analyse participants in the group to which they were randomized?			NA
	Risk of bias judgement			Some concerns
Bias due to missing outcome data	3.1 Were data for this outcome available for all, or nearly all, participants randomized?			N	At one-month follow-up, only 42/72 patients (58.3%) completed the assessment; at one-year follow-up, only 24/72 (33.3%) completed the assessment. The high loss to follow-up may impact the results.
	3.2 If N/PN/NI to 3.1: Is there evidence that result was not biased by missing outcome data?			PN	The article does not report using methods such as multiple imputation or last observation carried forward to handle missing data, nor does it provide sensitivity analyses to demonstrate robustness of results to missing data assumptions.
	3.3 If N/PN to 3.2: Could missingness in the outcome depend on its true value?			PY	Reasons for loss to follow-up include “declined to participate,” “too ill to participate,” and “death,” which may be related to patients’ cognitive function or emotional state.The high loss to follow-up (approximately 42% at one month, 67% at one year) and reasons related to health status suggest that missingness may depend on the true outcome values, potentially introducing bias.
	3.4 If Y/PY/NI to 3.3: Is it likely that missingness in the outcome depended on its true value?			PY
	Risk of bias judgement			High
Bias in measurement of the outcome	4.1 Was the method of measuring the outcome inappropriate?			N	The study used standardized neuropsychological tests (e.g., WAIS-III, WMS-III) and validated emotional scales (HADS, DTS), which are appropriate measurement methods.
	4.2 Could measurement or ascertainment of the outcome have differed between intervention groups?			PN	All participants were assessed using the same tools and procedures, but assessors were aware of group assignment, which could influence assessment.
	4.3 Were outcome assessors aware of the intervention received by study participants?			Y	The article does not mention blinding of outcome assessors, and the same neuropsychologist who delivered the intervention also conducted the assessments, so assessors were aware of group assignment.
	4.4 If Y/PY/NI to 4.3: Could assessment of the outcome have been influenced by knowledge of intervention received?			PY	Cognitive function assessments (e.g., working memory) involve subjective judgment, and assessor knowledge of group assignment could influence scoring. Since the assessor was also the intervention deliverer and may have had positive expectations about the VR intervention, this could likely influence the assessment outcomes.
	4.5 If Y/PY/NI to 4.4: Is it likely that assessment of the outcome was influenced by knowledge of intervention received?			PY
	Risk of bias judgement			High
Bias in selection of the reported result	5.1 Were the data that produced this result analysed in accordance with a pre-specified analysis plan that was finalized before unblinded outcome data were available for analysis?			PY	The study was registered on ClinicalTrials.gov (NCT02078206) and mentions following CONSORT guidelines, but a publicly available statistical analysis plan for verification is not provided.
	5.2 ... multiple eligible outcome measurements (e.g. scales, definitions, time points) within the outcome domain?			NI	The study reports pre-specified primary and secondary outcomes (cognitive indexes and emotional scales), but no protocol is available to confirm whether all planned measures were reported.
	5.3 ... multiple eligible analyses of the data?			NI	No details on the analysis plan are provided, so it cannot be determined whether selective reporting from multiple eligible analyses (e.g., different models, covariate adjustments) occurred.
	Risk of bias judgement			Some concerns
Overall bias	Risk of bias judgement			High
Unique ID	9	Study ID	Ouyang2022	Assessor	XYN
Ref or Label	DOI:10.27020/d.cnki.gfjyu.2022.001308.	Aim	assignment to intervention (the 'intention-to-treat' effect)
Experimental	Early cognitive rehabilitation training.	Comparator	Conventional care.	Source	Journal article(s) with results of the trial
Outcome	Cognition, delirium, and sleep, etc.	Results		Weight	1
Domain	Signalling question			Response	Comments
Bias arising from the randomization process	1.1 Was the allocation sequence random?			Y	The research subjects were numbered in chronological order of admission. Prior to the study, a postgraduate student not directly involved in the research generated a set of non-repeating random numbers via computer (website: http://www.randomizer.org/form.htm). These random numbers were sorted in ascending order to create a random sequence, which determined the correspondence between random numbe…
	1.2 Was the allocation sequence concealed until participants were enrolled and assigned to interventions?			Y
	1.3 Did baseline differences between intervention groups suggest a problem with the randomization process?			N	Before the intervention, there was no statistically significant difference (P>0.05) between the two groups in terms of gender, age, BMI, marital status, education level, occupation, per capita monthly household income, payment method for medical expenses, smoking status, alcohol consumption, blood pressure levels, blood glucose levels, hematocrit (HCT), aspartate aminotransferase/alanine aminotra…
	Risk of bias judgement			Low
Bias due to deviations from intended interventions	2.1.Were participants aware of their assigned intervention during the trial?			Y	Due to the unique nature of the virtual reality nature therapy intervention measures, blinding of both the interveners and the research subjects was not feasible. To minimize systematic errors in the trial, this study implemented blinding only for the data collectors and analysts.
	2.2.Were carers and people delivering the interventions aware of participants' assigned intervention during the trial?			Y
	2.3. If Y/PY/NI to 2.1 or 2.2: Were there deviations from the intended intervention that arose because of the experimental context?			NI	No explicit deviations were reported, but the lack of blinding could lead to compensatory behaviors (e.g., control group seeking additional support)
	2.4 If Y/PY to 2.3: Were these deviations likely to have affected the outcome?			NA
	2.5. If Y/PY/NI to 2.4: Were these deviations from intended intervention balanced between groups?			NA
	2.6 Was an appropriate analysis used to estimate the effect of assignment to intervention?			Y	Between-group comparison: For continuous data such as age, biochemical indicators, APACHE II score, Montreal Cognitive Assessment (MoCA), and Hospital Anxiety and Depression Scale (HADS) scores, if normally distributed, a two independent samples t-test (or t’-test) is applied; otherwise, the Mann-Whitney U test is used. For categorical data including gender, occupation, marital status, and educat…
	2.7 If N/PN/NI to 2.6: Was there potential for a substantial impact (on the result) of the failure to analyse participants in the group to which they were randomized?			NA
	Risk of bias judgement			Some concerns
Bias due to missing outcome data	3.1 Were data for this outcome available for all, or nearly all, participants randomized?			Y	Only one follow-up occurred, and we believe that the outcome data are accessible.
	3.2 If N/PN/NI to 3.1: Is there evidence that result was not biased by missing outcome data?			NA
	3.3 If N/PN to 3.2: Could missingness in the outcome depend on its true value?			NA
	3.4 If Y/PY/NI to 3.3: Is it likely that missingness in the outcome depended on its true value?			NA
	Risk of bias judgement			Low
Bias in measurement of the outcome	4.1 Was the method of measuring the outcome inappropriate?			N	Commonly used scales were employed for data measurement, and the outcome measurement was conducted appropriately.
	4.2 Could measurement or ascertainment of the outcome have differed between intervention groups?			N	The outcome measurement methods were identical between the two groups.
	4.3 Were outcome assessors aware of the intervention received by study participants?			PY	Due to the unique nature of the virtual reality nature therapy intervention measures, blinding of both the interveners and the research subjects was not feasible. To minimize systematic errors in the trial, this study implemented blinding only for the data collectors and analysts.
	4.4 If Y/PY/NI to 4.3: Could assessment of the outcome have been influenced by knowledge of intervention received?			PY	Subjective outcomes like anxiety and sleep quality are highly susceptible to bias.
	4.5 If Y/PY/NI to 4.4: Is it likely that assessment of the outcome was influenced by knowledge of intervention received?			PY
	Risk of bias judgement			High
Bias in selection of the reported result	5.1 Were the data that produced this result analysed in accordance with a pre-specified analysis plan that was finalized before unblinded outcome data were available for analysis?			NI	No mention of protocol registration or pre-specified statistical analysis plan.
	5.2 ... multiple eligible outcome measurements (e.g. scales, definitions, time points) within the outcome domain?			PN	Multiple cognitive and psychological outcomes were reported without apparent selective reporting.
	5.3 ... multiple eligible analyses of the data?			PN	Conventional statistical methods were used; no evidence of selective reporting from multiple analyses.
	Risk of bias judgement			Some concerns
Overall bias	Risk of bias judgement			High
Unique ID	10	Study ID	Wang,2025	Assessor	XYN
Ref or Label	doi: 10.2340/jrm.v57.28399	Aim	assignment to intervention (the 'intention-to-treat' effect)
Experimental	Early VR exercise.	Comparator	Conventional exercise.	Source	Journal article(s) with results of the trial
Outcome	Daily total exercise time, exercise adherence, muscle strength (MRC score), grip strength, mechanical ventilation time, etc.	Results		Weight	1
Domain	Signalling question			Response	Comments
Bias arising from the randomization process	1.1 Was the allocation sequence random?			Y	A staff member who was not involved in the study conducted the randomization process in Microsoft Excel (Microsoft Corp, Redmond, WA, USA), ensuring that subjects were randomly allocated to the VR-EM and the control groups. Randomization was conducted using a 1:1 allocation ratio to achieve balanced group sizes. The final group sizes were the VR group (n = 33) and control group (n = 35), with min…
	1.2 Was the allocation sequence concealed until participants were enrolled and assigned to interventions?			Y
	1.3 Did baseline differences between intervention groups suggest a problem with the randomization process?			N	The results indicated no statistically significant differences in these characteristics, ensuring comparability between the virtual reality and control groups. Detailed comparison results are provided in Table II.
	Risk of bias judgement			Low
Bias due to deviations from intended interventions	2.1.Were participants aware of their assigned intervention during the trial?			Y	Due to the nature of the intervention, blinding of participants and implementers is not possible.Participants were aware of their group assignment due to the nature of the interventions.Care providers were aware of group assignment.
	2.2.Were carers and people delivering the interventions aware of participants' assigned intervention during the trial?			Y
	2.3. If Y/PY/NI to 2.1 or 2.2: Were there deviations from the intended intervention that arose because of the experimental context?			PN	No systematic deviations due to trial context were reported.
	2.4 If Y/PY to 2.3: Were these deviations likely to have affected the outcome?			NA
	2.5. If Y/PY/NI to 2.4: Were these deviations from intended intervention balanced between groups?			NA
	2.6 Was an appropriate analysis used to estimate the effect of assignment to intervention?			Y	All data were analysed using SPSS software (version 22.0, IBM Corp, Armonk, NY, USA). Normality tests were conducted on all continuous data. Data following a normal distribution were presented as mean and standard deviation, while non-normally distributed data were expressed as median and interquartile range. Counting data were statistically described using the percentage composition. The indepen…
	2.7 If N/PN/NI to 2.6: Was there potential for a substantial impact (on the result) of the failure to analyse participants in the group to which they were randomized?			NA
	Risk of bias judgement			Low
Bias due to missing outcome data	3.1 Were data for this outcome available for all, or nearly all, participants randomized?			Y	Eighty-two patients who met the inclusion criteria were initially considered during the study. However, 14 patients were subsequently excluded based on the exclusion criteria. The reasons for exclusion were as follows: 6 patients had an expected duration of RICU hospitalization of less than 3 days, 4 patients were unable to perform active limb movements, 3 patients were concurrently involved in o…
	3.2 If N/PN/NI to 3.1: Is there evidence that result was not biased by missing outcome data?			NA
	3.3 If N/PN to 3.2: Could missingness in the outcome depend on its true value?			NA
	3.4 If Y/PY/NI to 3.3: Is it likely that missingness in the outcome depended on its true value?			NA
	Risk of bias judgement			Low
Bias in measurement of the outcome	4.1 Was the method of measuring the outcome inappropriate?			N	The leading indicators collected include the compliance, safety, and rehabilitation indexes. Compliance indicators include exercise time, type, and patient compliance performance. Exercise time included in-bed exercise and out-of-bed exercise. Patient compliance performance was judged by adherence to the exercise. Safety indicators focus on exercise-related adverse events and the reasons for fail…
	4.2 Could measurement or ascertainment of the outcome have differed between intervention groups?			N	The outcome measurement methods are identical between the two groups.
	4.3 Were outcome assessors aware of the intervention received by study participants?			PY	Outcome assessors were aware of group assignment.
	4.4 If Y/PY/NI to 4.3: Could assessment of the outcome have been influenced by knowledge of intervention received?			PN	Rehabilitation indicators encompass muscle strength, grip strength, handgrip strength, body mass index, and Barthel Index. We used the MRC score for muscle strength measurements and a handgrip dynamometer for grip strength measurements. All the outcomes of the indicators were recorded by medical staff, who had the required qualifications and training to carry out the study.
	4.5 If Y/PY/NI to 4.4: Is it likely that assessment of the outcome was influenced by knowledge of intervention received?			NA
	Risk of bias judgement			Low
Bias in selection of the reported result	5.1 Were the data that produced this result analysed in accordance with a pre-specified analysis plan that was finalized before unblinded outcome data were available for analysis?			PY	The trial was prospectively registered (ChiCTR1900021452), which is a strength. However, the published paper does not provide access to or details of a prespecified statistical analysis plan that was finalized before unblinded data were available. Therefore, while the risk may be reduced due to registration, it cannot be fully ruled out.
	5.2 ... multiple eligible outcome measurements (e.g. scales, definitions, time points) within the outcome domain?			PN	No information on prespecified analytical methods.
	5.3 ... multiple eligible analyses of the data?			PN	No information on prespecified analytical methods.
	Risk of bias judgement			Low
Overall bias	Risk of bias judgement			Low
Unique ID	11	Study ID	Weng,2023	Assessor	XYN
Ref or Label	DOI：10.3969/j.issn.1008-9691.2023.06.011	Aim	assignment to intervention (the 'intention-to-treat' effect)
Experimental	Early delirium prevention	Comparator	Routine care	Source	Journal article(s) with results of the trial
Outcome	Anxiety, sleep, and delirium	Results		Weight	1
Domain	Signalling question			Response	Comments
Bias arising from the randomization process	1.1 Was the allocation sequence random?			N	Based on the type of intervention, participants were divided into an intervention group and a control group.The paper states patients were divided into groups "according to different intervention methods" but does not describe any method for generating a random allocation sequence.Allocation concealment is not mentioned.
	1.2 Was the allocation sequence concealed until participants were enrolled and assigned to interventions?			NI
	1.3 Did baseline differences between intervention groups suggest a problem with the randomization process?			N	There were no statistically significant differences in general data (such as gender, age, and disease types) between the two groups (all P > 0.05), indicating that the groups were comparable.
	Risk of bias judgement			Some concerns
Bias due to deviations from intended interventions	2.1.Were participants aware of their assigned intervention during the trial?			Y	Due to the nature of the intervention, blinding of participants and implementers was not feasible.Participants could not be blinded due to the nature of the interventions (VR vs. routine care). Care providers delivering the VR or routine interventions were aware of group assignment.
	2.2.Were carers and people delivering the interventions aware of participants' assigned intervention during the trial?			Y
	2.3. If Y/PY/NI to 2.1 or 2.2: Were there deviations from the intended intervention that arose because of the experimental context?			NI	The paper does not report whether deviations from the intended intervention occurred due to the trial context.
	2.4 If Y/PY to 2.3: Were these deviations likely to have affected the outcome?			NA
	2.5. If Y/PY/NI to 2.4: Were these deviations from intended intervention balanced between groups?			NA
	2.6 Was an appropriate analysis used to estimate the effect of assignment to intervention?			PY	All enrolled participants appear to have been included in the analysis, consistent with intention-to-treat principle.
	2.7 If N/PN/NI to 2.6: Was there potential for a substantial impact (on the result) of the failure to analyse participants in the group to which they were randomized?			NA
	Risk of bias judgement			Some concerns
Bias due to missing outcome data	3.1 Were data for this outcome available for all, or nearly all, participants randomized?			PY	The results are presented for 42 patients in each group, with no mention of dropouts or missing data.
	3.2 If N/PN/NI to 3.1: Is there evidence that result was not biased by missing outcome data?			NA
	3.3 If N/PN to 3.2: Could missingness in the outcome depend on its true value?			NA
	3.4 If Y/PY/NI to 3.3: Is it likely that missingness in the outcome depended on its true value?			NA
	Risk of bias judgement			Low
Bias in measurement of the outcome	4.1 Was the method of measuring the outcome inappropriate?			N	Anxiety: The Self-Rating Anxiety Scale (SAS) was used to assess patients' anxiety levels. Sleep quality: The Richards-Campbell Sleep Questionnaire (RCSQ) was employed to evaluate sleep quality in ICU patients. Delirium severity: The Confusion Assessment Method (CAM) was utilized to assess the severity of delirium in ICU patients.Standardized and validated assessment scales (SAS, RCSQ, CAM) were u…
	4.2 Could measurement or ascertainment of the outcome have differed between intervention groups?			N	The two groups used identical assessment tools.There is no indication that outcome measurement differed between groups.
	4.3 Were outcome assessors aware of the intervention received by study participants?			PY	The study did not report whether the outcome assessors were aware of the group assignments. Given the limited information provided, we believe that blinding of outcome assessors may not have been implemented.Outcome assessors (healthcare staff or participants themselves for self-report scales) were likely aware of group assignment due to the unblinded nature of the study.
	4.4 If Y/PY/NI to 4.3: Could assessment of the outcome have been influenced by knowledge of intervention received?			PY	If outcome assessors are aware of group assignments, it may affect the assessment of outcomes; however, the actual impact may not be significant.Knowledge of allocation could influence the scoring of self-reported outcomes (SAS, RCSQ) and observer-rated outcomes with subjective components (CAM).Given the psychological nature of the outcomes and the likely positive expectations associated with the…
	4.5 If Y/PY/NI to 4.4: Is it likely that assessment of the outcome was influenced by knowledge of intervention received?			PN
	Risk of bias judgement			Some concerns
Bias in selection of the reported result	5.1 Were the data that produced this result analysed in accordance with a pre-specified analysis plan that was finalized before unblinded outcome data were available for analysis?			NI	The pre-specified protocol was not reported.
	5.2 ... multiple eligible outcome measurements (e.g. scales, definitions, time points) within the outcome domain?			NI	The pre-specified protocol was not reported.
	5.3 ... multiple eligible analyses of the data?			NI	The pre-specified protocol was not reported.
	Risk of bias judgement			Some concerns
Overall bias	Risk of bias judgement			Some concerns
Unique ID	12	Study ID	Xia,2023	Assessor	XYN
Ref or Label	DOI：10.3761/j.issn.0254-1769.2023.09.004	Aim	assignment to intervention (the 'intention-to-treat' effect)
Experimental	Early exercise rehabilitation	Comparator	Conventional exercise intervention	Source	Journal article(s) with results of the trial
Outcome	ICU Frailty, Handgrip Strength, Duration of Each Exercise Session, ICU Length of Stay.	Results		Weight	1
Domain	Signalling question			Response	Comments
Bias arising from the randomization process	1.1 Was the allocation sequence random?			Y	Seventy-six random numbers were selected from a random number table and divided into the experimental group and the control group, with 38 cases in each group. Each number was placed into a sealed envelope, which was kept by the department research specialist in a unified manner. At the time of patient enrollment, the specialist was called to open the sealed envelope containing the random number …
	1.2 Was the allocation sequence concealed until participants were enrolled and assigned to interventions?			Y
	1.3 Did baseline differences between intervention groups suggest a problem with the randomization process?			N	Comparisons of age, gender, height, weight, BMI, APACHE II score, and comorbidities between the two groups showed no statistically significant differences (P > 0.05).
	Risk of bias judgement			Low
Bias due to deviations from intended interventions	2.1.Were participants aware of their assigned intervention during the trial?			Y	Due to the nature of the intervention, blinding of participants and implementers was not feasible.
	2.2.Were carers and people delivering the interventions aware of participants' assigned intervention during the trial?			Y
	2.3. If Y/PY/NI to 2.1 or 2.2: Were there deviations from the intended intervention that arose because of the experimental context?			NI	The paper does not report whether deviations from the intended intervention occurred due to the trial context.
	2.4 If Y/PY to 2.3: Were these deviations likely to have affected the outcome?			NA
	2.5. If Y/PY/NI to 2.4: Were these deviations from intended intervention balanced between groups?			NA
	2.6 Was an appropriate analysis used to estimate the effect of assignment to intervention?			PN	The analysis was performed on completers only (68/76 patients), excluding those who withdrew. This is not a true intention-to-treat analysis.
	2.7 If N/PN/NI to 2.6: Was there potential for a substantial impact (on the result) of the failure to analyse participants in the group to which they were randomized?			PY	With an 10.5% withdrawal rate, and reasons for withdrawal potentially related to patient status or tolerance, the exclusion of these participants from analysis could have a substantial impact on the results.
	Risk of bias judgement			High
Bias due to missing outcome data	3.1 Were data for this outcome available for all, or nearly all, participants randomized?			N	Outcome data were missing for 8 out of 76 randomized participants (10.5%).
	3.2 If N/PN/NI to 3.1: Is there evidence that result was not biased by missing outcome data?			PN	No evidence is provided (e.g., sensitivity analyses) that the results are robust to missing outcome data.
	3.3 If N/PN to 3.2: Could missingness in the outcome depend on its true value?			PY	Missingness was due to adverse events, pain, and unwillingness to continue, which are likely related to the patients’ health status and recovery potential, and thus possibly to the true value of the outcomes. The reasons for missing data suggest that participants with poorer health status or tolerance (who might have worse outcomes) were more likely to have missing data.
	3.4 If Y/PY/NI to 3.3: Is it likely that missingness in the outcome depended on its true value?			PY
	Risk of bias judgement			High
Bias in measurement of the outcome	4.1 Was the method of measuring the outcome inappropriate?			N	The Medical Research Council Score [16] (MRC Score) is a simple, widely accepted, and frequently applied method for diagnosing ICU-acquired weakness. The MRC assesses six bilateral muscle groups in patients (wrist extension, forearm flexion, shoulder abduction, foot dorsiflexion, knee extension, and thigh flexion), with each muscle group's strength graded on a scale of 0 to 5. The total score ran…
	4.2 Could measurement or ascertainment of the outcome have differed between intervention groups?			N	The two groups used identical assessment tools.Outcome assessors were blinded to group assignment, and measurement procedures were standardized, minimizing the likelihood of differential measurement.
	4.3 Were outcome assessors aware of the intervention received by study participants?			N	This study is a single-blind trial. Before the study begins, data collectors uniformly input the patients' general information, including muscle strength, grip strength, vital signs, etc., before the intervention starts. The data collectors do not participate in the intervention.Outcome assessors for muscle strength (MRC) and grip strength were blinded to group assignment.
	4.4 If Y/PY/NI to 4.3: Could assessment of the outcome have been influenced by knowledge of intervention received?			NA
	4.5 If Y/PY/NI to 4.4: Is it likely that assessment of the outcome was influenced by knowledge of intervention received?			NA
	Risk of bias judgement			Low
Bias in selection of the reported result	5.1 Were the data that produced this result analysed in accordance with a pre-specified analysis plan that was finalized before unblinded outcome data were available for analysis?			NI	There is no mention of a prespecified analysis plan or trial protocol registration.
	5.2 ... multiple eligible outcome measurements (e.g. scales, definitions, time points) within the outcome domain?			NI	In the absence of a protocol, it is unclear whether all measured outcomes have been reported.
	5.3 ... multiple eligible analyses of the data?			NI	Without a statistical analysis plan, it is unclear whether alternative analyses were performed and not reported.
	Risk of bias judgement			Some concerns
Overall bias	Risk of bias judgement			High
Unique ID	13	Study ID	Yan,2024	Assessor	XYN
Ref or Label	DOI:10.3870/j.issn.1001-4152.2024.22.112	Aim	assignment to intervention (the 'intention-to-treat' effect)
Experimental	Standardized Preoperative Visit	Comparator	Standardized Preoperative Visit	Source	Journal article(s) with results of the trial
Outcome	Sleep Quality and Anxiety	Results		Weight	1
Domain	Signalling question			Response	Comments
Bias arising from the randomization process	1.1 Was the allocation sequence random?			Y	The participants were equally divided into two groups using the random number table method. The article does not mention specific methods of allocation concealment (e.g., sealed envelopes, central randomization system), so it cannot be determined whether concealment was performed before assignment.
	1.2 Was the allocation sequence concealed until participants were enrolled and assigned to interventions?			NI
	1.3 Did baseline differences between intervention groups suggest a problem with the randomization process?			N	Table 1 shows no significant differences between the two groups in baseline characteristics such as age, gender, medical history, and surgery time (P>0.05). The only difference was in education level (P=0.034), which is likely due to chance and does not suggest a problem with randomization.
	Risk of bias judgement			Some concerns
Bias due to deviations from intended interventions	2.1.Were participants aware of their assigned intervention during the trial?			Y	Due to the nature of the intervention, the study could not implement blinding for participants and implementers.The intervention group received VR-based preoperative visits, while the control group received conventional visits. Participants were clearly aware of which intervention they received.The ICU nurses who delivered the interventions (VR or conventional visit) were necessarily aware of the…
	2.2.Were carers and people delivering the interventions aware of participants' assigned intervention during the trial?			Y
	2.3. If Y/PY/NI to 2.1 or 2.2: Were there deviations from the intended intervention that arose because of the experimental context?			PN	The article does not report any additional interventions, crossover, or non-protocol interventions due to awareness of group assignment.
	2.4 If Y/PY to 2.3: Were these deviations likely to have affected the outcome?			NA
	2.5. If Y/PY/NI to 2.4: Were these deviations from intended intervention balanced between groups?			NA
	2.6 Was an appropriate analysis used to estimate the effect of assignment to intervention?			PY	Data were organized using Excel 2021 and analyzed with SPSS 25.0 software. Normally distributed quantitative data were presented as mean ± standard deviation (x±s), with between-group comparisons conducted using two independent samples t-tests. Skewed distribution quantitative data were presented as median (P25, P75), with between-group comparisons performed using the Wilcoxon rank-sum test. Cate…
	2.7 If N/PN/NI to 2.6: Was there potential for a substantial impact (on the result) of the failure to analyse participants in the group to which they were randomized?			NA
	Risk of bias judgement			Low
Bias due to missing outcome data	3.1 Were data for this outcome available for all, or nearly all, participants randomized?			Y	Ultimately, 41 participants in the control group and 39 in the intervention group completed the study, with dropout rates of 6.8% and 11.4%, respectively. Data coverage exceeded 90%, which qualifies as “nearly all.”
	3.2 If N/PN/NI to 3.1: Is there evidence that result was not biased by missing outcome data?			NA
	3.3 If N/PN to 3.2: Could missingness in the outcome depend on its true value?			NA
	3.4 If Y/PY/NI to 3.3: Is it likely that missingness in the outcome depended on its true value?			NA
	Risk of bias judgement			Low
Bias in measurement of the outcome	4.1 Was the method of measuring the outcome inappropriate?			N	Before the intervention (before preoperative visit) and after the intervention (within 48 hours after transfer from ICU to cardiac surgery ward), one nurse who did not participate in preoperative visits evaluated both groups of patients. Evaluation tools: ① Richards-Campbell Sleep Questionnaire (RCSQ): Assesses sleep depth, sleep latency, number of awakenings, return to sleep ability, nighttime a…
	4.2 Could measurement or ascertainment of the outcome have differed between intervention groups?			N	The measurement methods for outcomes were consistent between the two groups.Measurement tools, time points (within 48 hours after transfer to the ward), and assessors were uniform across groups.
	4.3 Were outcome assessors aware of the intervention received by study participants?			PY	Since the outcome assessors' knowledge of group assignments was not reported, based on the context, we judge that outcome assessors were likely aware of the intervention group assignments.Although a nurse not involved in the preoperative visit conducted the assessments, the article does not state that assessors were blinded to group assignment. They could have become aware through patient descrip…
	4.4 If Y/PY/NI to 4.3: Could assessment of the outcome have been influenced by knowledge of intervention received?			PY	We believe that if the outcome assessors were aware of the group assignments, they might overestimate the results in the experimental group. However, the results did not show a significant increase, and we consider the influence of this awareness to be minimal.Both RCSQ and SAS are patient-reported outcomes. Patients’ awareness of whether they received the VR intervention could influence their su…
	4.5 If Y/PY/NI to 4.4: Is it likely that assessment of the outcome was influenced by knowledge of intervention received?			PY
	Risk of bias judgement			High
Bias in selection of the reported result	5.1 Were the data that produced this result analysed in accordance with a pre-specified analysis plan that was finalized before unblinded outcome data were available for analysis?			NI	The article does not mention whether the study was pre-registered or whether a pre-specified statistical analysis plan existed.
	5.2 ... multiple eligible outcome measurements (e.g. scales, definitions, time points) within the outcome domain?			PN	Sleep quality and anxiety were measured only with RCSQ and SAS, respectively. There is no evidence of multiple instruments used within the same outcome domain.
	5.3 ... multiple eligible analyses of the data?			NI	No analysis plan is provided, so it cannot be determined whether multiple analytical methods (e.g., different models, covariates) were attempted with selective reporting.
	Risk of bias judgement			Some concerns
Overall bias	Risk of bias judgement			High
Unique ID	14	Study ID	Yesilot,2022	Assessor	XYN
Ref or Label	doi：10.1016/j.pmn.2022.07.001	Aim	assignment to intervention (the 'intention-to-treat' effect)
Experimental	VR relaxation therapy for pain relief.	Comparator	Conventional care.	Source	Journal article(s) with results of the trial
Outcome	Pain and anxiety.	Results		Weight	1
Domain	Signalling question			Response	Comments
Bias arising from the randomization process	1.1 Was the allocation sequence random?			Y	Using simple random allocation, the patients were divided into intervention and control groups after obtaining informed consent from them. Randomization was performed using a website (Urbaniak & Plous, 2013). The patients were allocated to the groups according to the order on the table presented on this website. Blinding was not possible, because of the headset used in the intervention. The inter…
	1.2 Was the allocation sequence concealed until participants were enrolled and assigned to interventions?			NI
	1.3 Did baseline differences between intervention groups suggest a problem with the randomization process?			N	The following parameters were similar between the groups: age, BMI, gender, marital status, education level, employment status, presence of chronic disease, and disease type (p > .05)
	Risk of bias judgement			Some concerns
Bias due to deviations from intended interventions	2.1.Were participants aware of their assigned intervention during the trial?			Y	Blinding was not possible, because of the headset used in the intervention. The intervention group wore VR headsets to watch videos, while the control group received standard care. Participants were clearly aware of which intervention they received. The intervention was delivered by a co-researcher, and data were collected by an ICU nurse. Given the nature of the VR intervention, those delivering…
	2.2.Were carers and people delivering the interventions aware of participants' assigned intervention during the trial?			Y
	2.3. If Y/PY/NI to 2.1 or 2.2: Were there deviations from the intended intervention that arose because of the experimental context?			PN	No participants deviated from the predefined groups.The article reports that no patients dropped out due to motion sickness, and there is no mention of additional interventions or crossover due to awareness of group assignment.
	2.4 If Y/PY to 2.3: Were these deviations likely to have affected the outcome?			NA
	2.5. If Y/PY/NI to 2.4: Were these deviations from intended intervention balanced between groups?			NA
	2.6 Was an appropriate analysis used to estimate the effect of assignment to intervention?			Y	The normality of continuous variables was assessed using the Shapiro-Wilk test. Parametric methods were used to assess normally distributed variables. The Student's t test was used for comparing the means between the intervention and control groups, while the paired t test was used to determine changes in the pre-test and post-test measurements. Repeated measures analysis of variance was used to …
	2.7 If N/PN/NI to 2.6: Was there potential for a substantial impact (on the result) of the failure to analyse participants in the group to which they were randomized?			NA
	Risk of bias judgement			Low
Bias due to missing outcome data	3.1 Were data for this outcome available for all, or nearly all, participants randomized?			Y	In the present study, 55 participants were included in each group. In total, 81.8% of the patients in the intervention group and 78.2% of the patients in the control group were women. The average age of the patients in the intervention group was 36.62 ± 9.65 years, while that in the control group was 37.35 ± 12.35 years. The mean BMI of the patients in the intervention group was 45.05 ± 6.15, whi…
	3.2 If N/PN/NI to 3.1: Is there evidence that result was not biased by missing outcome data?			NA
	3.3 If N/PN to 3.2: Could missingness in the outcome depend on its true value?			NA
	3.4 If Y/PY/NI to 3.3: Is it likely that missingness in the outcome depended on its true value?			NA
	Risk of bias judgement			Low
Bias in measurement of the outcome	4.1 Was the method of measuring the outcome inappropriate?			N	Numeric Pain Rating Scale (NPRS). This scale is used to assess the severity of pain. The patients were required to express their pain levels using a number from 0 to 10, with 0 indicating the absence of pain and 10 indicating unbearable pain (Erden, 2019). Faces Anxiety Scale. This is a one-dimensional individual-based anxiety assessment tool. The Turkish validity and reliability study was carrie…
	4.2 Could measurement or ascertainment of the outcome have differed between intervention groups?			N	The outcome measurement methods are identical between the two groups. Measurement tools, time points (10 minutes before and after the intervention), and assessors (the same volunteer nurse) were uniform across groups.
	4.3 Were outcome assessors aware of the intervention received by study participants?			N	Thus, blinding was employed during data collection and analysis. All the beds had curtains in the ICU; therefore, the patients in the intervention and control groups did not see one another during the procedure.
	4.4 If Y/PY/NI to 4.3: Could assessment of the outcome have been influenced by knowledge of intervention received?			NA
	4.5 If Y/PY/NI to 4.4: Is it likely that assessment of the outcome was influenced by knowledge of intervention received?			NA
	Risk of bias judgement			Low
Bias in selection of the reported result	5.1 Were the data that produced this result analysed in accordance with a pre-specified analysis plan that was finalized before unblinded outcome data were available for analysis?			NI	The article does not mention whether the study was pre-registered or whether a pre-specified statistical analysis plan existed.
	5.2 ... multiple eligible outcome measurements (e.g. scales, definitions, time points) within the outcome domain?			PN	Pain and anxiety were measured only with NPRS and FAS, respectively. There is no evidence of multiple instruments used within the same outcome domain.
	5.3 ... multiple eligible analyses of the data?			NI	No analysis plan is provided, so it cannot be determined whether multiple analytical methods (e.g., different models, covariates) were attempted with selective reporting of favorable results. The reported analyses (intergroup and intragroup comparisons) are conventional for this type of study.
	Risk of bias judgement			Some concerns
Overall bias	Risk of bias judgement			Some concerns
Unique ID	15	Study ID	Zeng,2021	Assessor	XYN
Ref or Label	doi：10.3969／j.issn.1004 -437X.2021.28.058	Aim	assignment to intervention (the 'intention-to-treat' effect)
Experimental	Early cognitive and motor rehabilitation training.	Comparator	Conventional cognitive behavioral intervention	Source	Journal article(s) with results of the trial
Outcome	Cognitive function, neurological function, and balance ability.	Results		Weight	1
Domain	Signalling question			Response	Comments
Bias arising from the randomization process	1.1 Was the allocation sequence random?			Y	The article clearly states that a “random number table method” was used for group assignment, which is a method of generating a random allocation sequence.The article only mentions that patients were divided into groups “according to the random number table method”. It does not describe any specific method of allocation concealment (e.g., sequentially numbered, opaque, sealed envelopes; central r…
	1.2 Was the allocation sequence concealed until participants were enrolled and assigned to interventions?			NI
	1.3 Did baseline differences between intervention groups suggest a problem with the randomization process?			N	The article reports no statistically significant differences in baseline characteristics such as gender, age, and type of injury between the two groups (P > 0.05). This does not suggest a problem with the randomization process.
	Risk of bias judgement			Some concerns
Bias due to deviations from intended interventions	2.1.Were participants aware of their assigned intervention during the trial?			Y	The observation group received additional virtual reality training, while the control group did not. The interventions are distinctly different, so participants were clearly aware of which intervention they received.The interventions were delivered by researchers or therapists (e.g., guiding VR training, conducting cognitive behavioral intervention). They were necessarily aware of the participant…
	2.2.Were carers and people delivering the interventions aware of participants' assigned intervention during the trial?			Y
	2.3. If Y/PY/NI to 2.1 or 2.2: Were there deviations from the intended intervention that arose because of the experimental context?			PN	The article does not report any additional interventions, crossover (e.g., control group patients seeking VR training privately), or failures to implement the interventions as planned due to the experimental context.
	2.4 If Y/PY to 2.3: Were these deviations likely to have affected the outcome?			NA
	2.5. If Y/PY/NI to 2.4: Were these deviations from intended intervention balanced between groups?			NA
	2.6 Was an appropriate analysis used to estimate the effect of assignment to intervention?			PY	The study analyzed all included participants (n=38 per group) with before-and-after comparisons. There is no mention of participants being excluded from the analysis, which aligns with the principle of analyzing based on the original random assignment.
	2.7 If N/PN/NI to 2.6: Was there potential for a substantial impact (on the result) of the failure to analyse participants in the group to which they were randomized?			NA
	Risk of bias judgement			Low
Bias due to missing outcome data	3.1 Were data for this outcome available for all, or nearly all, participants randomized?			Y	The results show that the number of cases for each scale score remained at 38 in both groups after 2 months of intervention. The article does not report any dropouts, loss to follow-up, or missing data. Data were available for all randomized participants.
	3.2 If N/PN/NI to 3.1: Is there evidence that result was not biased by missing outcome data?			NA
	3.3 If N/PN to 3.2: Could missingness in the outcome depend on its true value?			NA
	3.4 If Y/PY/NI to 3.3: Is it likely that missingness in the outcome depended on its true value?			NA
	Risk of bias judgement			Low
Bias in measurement of the outcome	4.1 Was the method of measuring the outcome inappropriate?			N	Cognitive function was assessed using the Montreal Cognitive Assessment (MoCA), neurological function was evaluated with the Mini-Mental State Examination (MMSE), motor function was measured by the Fugl-Meyer Assessment (FMA), and balance function was examined using the Berg Balance Scale (BBS).The assessment tools used (MoCA, MMSE, FMA, BBS) are widely used and validated standardized scales in t…
	4.2 Could measurement or ascertainment of the outcome have differed between intervention groups?			N	The article does not suggest that measurement tools, time points (before intervention, after 2 months of intervention), or assessment procedures differed between the groups.
	4.3 Were outcome assessors aware of the intervention received by study participants?			PY	The article does not mention at all whether outcome assessors were blinded to group assignment. Given the conspicuous nature of the intervention (VR training) and the fact that the study was conducted by clinical staff within the department, it is highly likely that the healthcare personnel conducting the assessments were aware of the patients’ group assignment.
	4.4 If Y/PY/NI to 4.3: Could assessment of the outcome have been influenced by knowledge of intervention received?			PY	The assessment of all outcomes (MoCA, MMSE, FMA, BBS) involves a degree of clinical judgment or patient performance (e.g., following instructions, completing movements), and are not completely objective hard endpoints (e.g., mortality). If assessors were aware of the group assignment, their expectations could influence the scoring.In rehabilitation intervention studies, assessors often have posit…
	4.5 If Y/PY/NI to 4.4: Is it likely that assessment of the outcome was influenced by knowledge of intervention received?			PY
	Risk of bias judgement			High
Bias in selection of the reported result	5.1 Were the data that produced this result analysed in accordance with a pre-specified analysis plan that was finalized before unblinded outcome data were available for analysis?			NI	The study did not report a protocol, and therefore the pre-specified information remains unknown.
	5.2 ... multiple eligible outcome measurements (e.g. scales, definitions, time points) within the outcome domain?			PN	The article clearly specifies and uses one primary assessment tool for each functional domain (cognition, neurology, motor, balance). There is no mention of using alternative scales within the same domain and selectively reporting results.
	5.3 ... multiple eligible analyses of the data?			NI	No pre-specified analysis plan is provided. The article reports simple intergroup t-tests and intragroup paired t-tests, which are conventional for this type of study. However, in the absence of a plan, it cannot be determined whether other analyses (e.g., analysis of covariance, different models) were attempted and only favorable results were reported.
	Risk of bias judgement			Some concerns
Overall bias	Risk of bias judgement			High
Unique ID	16	Study ID	Zhu,2023	Assessor	XYN
Ref or Label	doi:10.12102/j.issn.1009-6493.2023.20.034	Aim	assignment to intervention (the 'intention-to-treat' effect)
Experimental	VR-based Early Cognitive and Motor Rehabilitation	Comparator	Conventional Care and Rehabilitation Training	Source	Journal article(s) with results of the trial
Outcome	muscle strength、balance ability、postoperative recovery quality、satisfaction	Results		Weight	1
Domain	Signalling question			Response	Comments
Bias arising from the randomization process	1.1 Was the allocation sequence random?			Y	According to the random number table method, they were divided into the conventional care group and the virtual reality experience group.The article only mentions that patients were divided into groups “according to the random number table method”. It does not describe any specific method of allocation concealment (e.g., sequentially numbered, opaque, sealed envelopes; central randomization syste…
	1.2 Was the allocation sequence concealed until participants were enrolled and assigned to interventions?			NI
	1.3 Did baseline differences between intervention groups suggest a problem with the randomization process?			N	The article reports no statistically significant differences in general information such as gender and age between the two groups (P > 0.05), indicating comparability. This does not suggest a problem with the randomization process.
	Risk of bias judgement			Some concerns
Bias due to deviations from intended interventions	2.1.Were participants aware of their assigned intervention during the trial?			Y	The VR experience group received additional virtual reality technology rehabilitation training, while the routine care group did not. The interventions are distinctly different, so participants were clearly aware of which intervention they received.The interventions were delivered by nursing staff or trainers (e.g., assisting with wearing VR equipment, selecting training programs). They were nece…
	2.2.Were carers and people delivering the interventions aware of participants' assigned intervention during the trial?			Y
	2.3. If Y/PY/NI to 2.1 or 2.2: Were there deviations from the intended intervention that arose because of the experimental context?			PN	The article does not report any additional interventions, crossover (e.g., routine care group patients requesting VR training), or failures to implement the interventions as planned due to the experimental context.
	2.4 If Y/PY to 2.3: Were these deviations likely to have affected the outcome?			NA
	2.5. If Y/PY/NI to 2.4: Were these deviations from intended intervention balanced between groups?			NA
	2.6 Was an appropriate analysis used to estimate the effect of assignment to intervention?			PY	The study analyzed all included participants (n=30 per group) with before-and-after comparisons. There is no mention of participants being excluded from the analysis, which aligns with the principle of analyzing based on the original random assignment.
	2.7 If N/PN/NI to 2.6: Was there potential for a substantial impact (on the result) of the failure to analyse participants in the group to which they were randomized?			NA
	Risk of bias judgement			Low
Bias due to missing outcome data	3.1 Were data for this outcome available for all, or nearly all, participants randomized?			Y	The results show that the number of cases for each scale score remained at 30 in both groups after the intervention. The article does not report any dropouts, loss to follow-up, or missing data. Data were available for all randomized participants.
	3.2 If N/PN/NI to 3.1: Is there evidence that result was not biased by missing outcome data?			NA
	3.3 If N/PN to 3.2: Could missingness in the outcome depend on its true value?			NA
	3.4 If Y/PY/NI to 3.3: Is it likely that missingness in the outcome depended on its true value?			NA
	Risk of bias judgement			Low
Bias in measurement of the outcome	4.1 Was the method of measuring the outcome inappropriate?			N	The assessment tools used (Manual Muscle Testing Scale MMT, Berg Balance Scale BBS, Postoperative Quality Recovery Scale PQRS) are widely used and validated standardized scales in the rehabilitation field. The measurement methods are appropriate.
	4.2 Could measurement or ascertainment of the outcome have differed between intervention groups?			N	The article does not suggest that measurement tools, time points (before and after nursing care), or assessment procedures differed between the groups.
	4.3 Were outcome assessors aware of the intervention received by study participants?			PY	The article does not mention at all whether outcome assessors were blinded to group assignment. Given the conspicuous nature of the intervention (VR training) and the fact that the study was conducted by clinical staff, it is highly likely that the healthcare personnel conducting the assessments were aware of the patients’ group assignment.
	4.4 If Y/PY/NI to 4.3: Could assessment of the outcome have been influenced by knowledge of intervention received?			PY	The assessment of all outcomes (MMT, BBS, PQRS) involves a degree of clinical judgment or patient performance (e.g., completing movements, answering questions), and are not completely objective hard endpoints (e.g., laboratory parameters). If assessors were aware of the group assignment, their expectations could influence the scoring.In rehabilitation intervention studies, assessors may have high…
	4.5 If Y/PY/NI to 4.4: Is it likely that assessment of the outcome was influenced by knowledge of intervention received?			PY
	Risk of bias judgement			High
Bias in selection of the reported result	5.1 Were the data that produced this result analysed in accordance with a pre-specified analysis plan that was finalized before unblinded outcome data were available for analysis?			NI	The article does not mention whether the trial was prospectively registered on a public platform, nor does it state the existence of a detailed statistical analysis plan finalized before unblinded outcome data were available.
	5.2 ... multiple eligible outcome measurements (e.g. scales, definitions, time points) within the outcome domain?			PN	The article clearly specifies and uses one primary assessment tool for each functional domain (muscle strength, balance ability, postoperative recovery). There is no mention of using alternative scales within the same domain and selectively reporting results.
	5.3 ... multiple eligible analyses of the data?			NI	No pre-specified analysis plan is provided. The article reports simple intergroup t-tests, paired t-tests, and chi-square tests, which are conventional for this type of study. However, in the absence of a plan, it cannot be determined whether other analyses (e.g., adjusting for baseline, different models) were attempted and only favorable results were reported.
	Risk of bias judgement			Some concerns
Overall bias	Risk of bias judgement			High

## Sheet: Check
2025/10/16 08.31	1a	WYT	Caballero,2025	doi: 10.1590/1980-220X-REEUSP-2025-0114en	VR early mobilization	Standardized early mobilization.	NPS score and Likert scale for determining clinical feasibility.		assignment to intervention (the 'intention-to-treat' effect)	NA	1	Journal article(s) with results of the trial	Y	Y	The quantitative approach was conducted through a single- center, parallel, randomized clinical trial, with blinding in the collection of outcomes. Randomization was simple, in a 1:1 ratio, and carried out by a researcher through the electronic platform Research Electronic Data Capture® (REDCap®). After recording all sample characterization variables and baseline study parameters, patients were r…	N	Participants were predominantly male, totaling 44 (73.3%). The mean age was 59.7 ± 12.2 years, with a predominance of self-declared white individuals, corresponding to 42 (70%). The mean ejection fraction of the participants was 26% ± 12.4. The functional class of New York Heart Association (NYHA), in class III, was observed in 15 (50%) patients in the intervention group and in 14 (46.7%) in the …	Low	Low				Y	Y	Due to the nature of the intervention, blinding of participants and investigators was not feasible.	N	Of the 60 patients included in the study, 58 started the randomized clinical trial protocol. Two participants were excluded due to loss of initial follow-up, as they did not perform any mobilization sessions owing to worsening of their clinical condition.	NA		NA		PY	The database was built on the REDCap® platform. Quantitative data were analyzed using the statistical software SPSS®, version 28.0 for Windows®. Data normality was verified using the Shapiro-Wilk test. According to the distribution of variables, quantitative data were described by mean and standard deviation or, in case of non-normal distribution, by median and interquartile ranges. Categorical d…	NA		Low	Low				PY	Of the 60 patients included in the study, 58 started the randomized clinical trial protocol. Two participants were excluded due to loss of initial follow-up, as they did not perform any mobilization sessions owing to worsening of their clinical condition.	NA		NA		NA		Low
2025/10/16 08.54	2a	WYT	Kim,2025	DOI: 10.1097/CIN.0000000000001307	VR meditation improves sleep	Standardized sleep care.	Sleep and Delirium		assignment to intervention (the 'intention-to-treat' effect)	NA	1	Journal article(s) with results of the trial	Y	Y	Patients were screened for eligibility upon ICU admission. After providing informed consent and completing baseline assessments, they were randomized to the intervention or control group based on a pre-established sequence. A research assistant, uninvolved in recruitment or data collection, generated the random sequence using Microsoft Excel (Microsoft Inc., Redmond, WA, USA) to assign participan…	PN	The average age of the participants was 66.97 ± 11.84 years, and 59.4% were men. There were no significant differences between the two groups except for gender. More than half of all participants were classified as poor sleepers	Low	Low				Y	Y	Due to the nature of the intervention, blinding of participants and investigators was not feasible.	N	Of 292 patients who were screened, 108 met the inclusion criteria and were assigned to either the intervention or control group (54 each). However, five patients in the intervention group and seven in the control group dropped out, resulting in 96 participants	NA		NA		PY	We analyzed data using IBM SPSS Statistics version 27.0 (IBM Inc., Armonk, NY, USA). We calculated descriptive statistics for participant characteristics and assessed baseline differences between the intervention and control groups using χ2 test, Fisher exact test, t test, and Mann-Whitney U test. Given that the average length of ICU stay for participants was 55.67 hours, we analyzed sleep data f…	NA		Low	Low				PY	Of 292 patients who were screened, 108 met the inclusion criteria and were assigned to either the intervention or control group (54 each). However, five patients in the intervention group and seven in the control group dropped out, resulting in 96 participants	NA		NA		NA		Low
2025/10/16 09.12	3a	WYT	Laghlam,2021	doi: 10.1186/s13613-021-00866-w	VR relaxation therapy relieves pain	Kalinox® (equimolar mixture of oxygen and nitrous oxide) provides analgesia.	Pain and Anxiety		assignment to intervention (the 'intention-to-treat' effect)	NA	1	Journal article(s) with results of the trial	Y	PY	Randomization was performed using an external Interactive Web Response System. Patients were randomly assigned (1:1), in permuted blocks of six, to have either hypnotic treatment with Kalinox® or a session of VR during the removal of drain.	N	Patient baseline characteristics are presented in Table 1. The median age of the whole cohort was 68.0 [60.0–74.8] years. Gender did not significantly differ between the two groups: 62 men (69%) in the VR group vs. 72 (80%) in the Kalinox® group; p = 0.09. The types of surgery were similar in the two groups.	Low	Low				Y	Y	Due to the nature of the intervention, blinding of participants and investigators was not feasible.	N	No participants deviated from their assigned intervention group after becoming aware of group allocation.	NA		NA		PY	We initially calculated a total sample size of 176 participants to obtain 80% power to show a non-inferior ΔANI in the VR group compared with the Kalinox® group, at a 5% significance level [21]. The ΔANI in the VR group was prespecified as non-inferior to that of the Kalinox® group if the difference was 3 points or less. We initially assumed a normally distributed ΔANI of 25 ± 8 in the 2 groups a…	NA		Low	Low				PY	From September 2019 to July 2020, 246 adult patients were screened. Of those, 15 refused to participate in the study and 31 did not meet the inclusion criteria. Finally, 200 patients gave written informed consent and were randomized to the VR group (n = 99) or to the Kalinox® group (n = 101), 96 patients received the treatment and 90 were analysed in per protocol analysis (11 excluded patients: 4…	NA		NA		NA		Low
2025/10/16 09.28	4a	WYT	Lee,2020	doi: 10.1016/j.iccn.2020.102849. Epub 2020 Mar 31.	VR meditation improves sleep.	Routine sleep intervention.	Sleep		assignment to intervention (the 'intention-to-treat' effect)	NA	1	Journal article(s) with results of the trial	Y	Y	Applicants who met the criteria and had provided written informed consent were randomly allocated to experimental or control groups according to the 1:1 random list order created by a research assistant with the Random Allocation Software programme version 2.0.0. The random list was kept in a password-set file by the assistant, so that the researchers and ICU nurses did not know which group the n…	N	There were no significant differences in general and clinical characteristics of experimental and control groups.	Low	Low				Y	Y	Due to the nature of the intervention, blinding of participants and investigators was not feasible.	N	No participants deviated from their assigned intervention group after becoming aware of group allocation.	NA		NA		PY		NA		Low	Low				PY	Out of 64 volunteers willing to participate in the study, 12 were excluded because they did not meet the selection criteria. We randomly assigned the remaining 52 to the experimental and control groups (1:1). Two participants in the experimental group withdrew from the study due to the inconvenience of wearing the HMD device. One of them said that the HMD itself was heavy and the other was annoye…	NA		NA		NA		Low
2025/10/16 09.50	5a	WYT	Li,2024	doi: 10.1136/gpsych-2023-101434	VR-based early cognitive rehabilitation	Routine psychological care.	Anxiety, Cognition, Sleep, and Quality of Life.		assignment to intervention (the 'intention-to-treat' effect)	NA	1	Journal article(s) with results of the trial	Y	Y	One nurse assistant unassociated with the study opened the next sequentially numbered opaque envelope that contained the allocation sequence. The random allocation sequence was generated using R V.4.1.2. (R Project for Statistical Computing). Participants were randomly allocated in a 1:1 ratio to receive VR-CBT plus the standard mental health support (intervention group) or to receive the standar…	N	At baseline, no significant differences were seen in measured outcomes between the VR-CBT and control groups.	Low	Low				Y	Y	Due to the nature of the intervention, blinding of participants and investigators was not feasible.	N		NA		NA		Y	Baseline demographic and clinical characteristics were analysed using a t-test for normally distributed variables; if normality was violated, we used the Mann-Whitney test. Fisher’s exact test was used for categorical variables. We used the intention-to-treat (ITT) principle to analyse all post-intervention and follow-up data according to participant randomisation. The repeated measurements of th…	NA		Low	Low				PY	Of the 180 patients admitted to the Zhongshan Hospital ICU after AMI during the study period, 20 were ineligible and excluded from participation. In total, 160 participants completed the baseline assessments and were randomly assigned to the VR-CBT group (n=80) or the control group (n=80). Among these participants, ten in the VR-CBT group and two in the control group never started the interventio…	NA		NA		NA		Low
2025/10/16 10.06	6a	WYT	Merliot,2022	DOI：10.1186/s13054-022-04136-4	VR relaxation therapy	routine psychological care.	Pain and anxiety		assignment to intervention (the 'intention-to-treat' effect)	NA	1	Journal article(s) with results of the trial	Y	Y	The randomization was made by the statistic department. The randomization table was generated by randomly drawing the permutations between the 4 interventions (relaxation sessions). The order of the 4 relaxation sessions was provided via sealed numbered envelopes available for the ICU investigators who opened the envelopes after enrolling the patient consecutively.	N	The patient groups were similar, with comparable baseline characteristics.	Low	Low				Y	Y	Due to the nature of the intervention, blinding of participants and investigators was not feasible.	N	No participants deviated from their assigned intervention group after becoming aware of group allocation.	NA		NA		Y	After enrollment in the study, a relaxation technique was proposed to the patient at the time of the day she or he preferred, from morning to afternoon, in the order of randomization. At baseline, before starting the session, the following vital variables were recorded from the patient’s bedside monitoring: heart rate, blood pressure, respiratory rate, and Analgesia/Nociception Index (ANI). ANI m…	NA		Low	Low				PY	Among the 277 patients admitted to the ICU during the study period, 190 were eligible and 60 were enrolled. Figure 2 shows the study flow chart. Fifty patients (83%) achieved the full protocol (four relaxation sessions), and ten patients performed one to three sessions. Reasons to not perform all sessions were mainly sight problems, claustrophobia, patients who became too tired or delirious (CAM-…	NA		NA		NA		Low
2025/10/16 10.29	7a	WYT	Mo,2021	DOI:10.20047/j.issn1673-7210.2021.14.042	Early mobilization rehabilitation	routine exercise rehabilitation	Balance and quality of life		assignment to intervention (the 'intention-to-treat' effect)	NA	1	Journal article(s) with results of the trial	Y	PN	According to the random number table method, participants were divided into a control group and an observation group, with 46 cases in each group. However, methodological reporting in the study was very limited, with no mention of whether allocation concealment was performed. Therefore, it was inferred that allocation concealment may not have been implemented.	N	Prior to the intervention, no statistically significant differences were observed in BBS and FMA scores between the two groups (P > 0.05).	High	High				Y	Y	Due to the nature of the intervention, blinding of participants and investigators was not feasible.	N	No participants deviated from their assigned intervention group after becoming aware of group allocation.	NA		NA		PY	Statistical analysis was performed using SPSS software (version 24.0). Continuous data were first assessed for normality using the Shapiro-Wilk test. Normally distributed data are presented as mean ± standard deviation (x̅ ± s) and were compared between groups using the independent samples t-test. Non-normally distributed data are expressed as median and interquartile range, i.e., M (P25, P75), a…	NA		Low	Low				Y	No participants were lost to follow-up during the study.	NA		NA		NA		Low
2025/10/16 10.44	8a	WYT	Ventura,2021	doi: 10.3390/jpm11121260	Early VR cognitive rehabilitation training	conventional cognitive exercises.	Cognition, Anxiety, Depression, and other related factors.		assignment to intervention (the 'intention-to-treat' effect)	NA	1	Journal article(s) with results of the trial	Y	Y	Patients were randomly assigned (ratio 1:1) to the “treatment as usual” (TAU) or “early neurocognitive stimulation” (ENRIC) group using a simple randomization method (blind envelope system)	N		Low	Low				Y	Y	Due to the nature of the study intervention, blinding of participants and investigators was not possible.	N	No participants deviated from their assigned intervention group after becoming aware of group allocation.	NA		NA		Y	Some variables, such as cognitive reserve, were preprocessed prior to statistical analysis (see Supplementary Files S4 and S5). The analysis was performed using SPSS v25. Statistical significance was set at p < 0.05. Data normality was checked using skewness, kurtosis, and Shapiro–Wilk tests. Results are presented as means (standard deviation, SD), medians [interquartile range, IQR], or n (%). Ef…	NA		Low	Low				PY	Seventy-two patients were enrolled and randomly assigned to the TAU (n = 38) or ENRIC group (n = 34). One month after ICU discharge, 21 TAU patients (55.3%) and 21 ENRIC patients (61.8%) completed the first follow-up visit. One year later, 14 TAU patients (66.7%) and 10 ENRIC patients (47.6%) were re-evaluated at a second follow-up visit	NA		NA		NA		Low
2025/10/16 11.00	9a	WYT	Ouyang2022	DOI:10.27020/d.cnki.gfjyu.2022.001308.	Early cognitive rehabilitation training.	Conventional care.	Cognition, delirium, and sleep, etc.		assignment to intervention (the 'intention-to-treat' effect)	NA	1	Journal article(s) with results of the trial	Y	Y	(1) Randomization Method: Study subjects were numbered sequentially based on their admission time. A set of non-repeating random numbers was generated in advance by a graduate student not directly involved in the study, using an online tool (http://www.randomizer.org/form.htm). These random numbers were sorted in ascending order to create a randomization sequence. The graduate student determined …	N	Statistical analysis revealed that before the intervention, there were no statistically significant differences (P > 0.05) between the two groups in terms of gender, age, BMI, marital status, education level, occupation, monthly household income per capita, payment method, smoking, alcohol consumption, blood pressure, blood glucose levels, HCT, AST/ALT ratio, SCr, BUN, A/G ratio, APACHE II score,…	Low	Low				Y	Y	Due to the distinctive nature of the VR-based nature therapy intervention, blinding of the intervention providers and participants was not feasible.	N	No participants deviated from their originally assigned groups after becoming aware of the group allocation.	NA		NA		Y	(2) Inter-group comparisons: For continuous variables such as age, biochemical indicators, APACHE II scores, MoCA, and HADS scores, the independent samples t-test (or t'-test when appropriate) was used if the data were normally distributed; otherwise, the Mann-Whitney U test was applied. For categorical variables such as gender, occupation, marital status, and education level, the chi-square test…	NA		Low	Low				Y	This study was conducted from September 2021 to January 2022 at a Grade A Tertiary general hospital in Fujian Province, where participants were recruited for an interventional trial. After screening, 50 eligible critically ill patients were enrolled, with 25 assigned to each group. During the study, three cases were lost to follow-up, resulting in an attrition rate of 6%. In the control group, on…	NA		NA		NA		Low
2025/10/16 11.15	10a	WYT	Wang,2025	doi: 10.2340/jrm.v57.28399	Early VR exercise.	Conventional exercise.	Daily total exercise time, exercise adherence, muscle strength (MRC score), grip strength, mechanical ventilation time, etc.		assignment to intervention (the 'intention-to-treat' effect)	NA	1	Journal article(s) with results of the trial	Y	Y	A staff member who was not involved in the study conducted the randomization process in Microsoft Excel (Microsoft Corp, Redmond, WA, USA), ensuring that subjects were randomly allocated to the VR-EM and the control groups. Randomization was conducted using a 1:1 allocation ratio to achieve balanced group sizes. The final group sizes were the VR group (n = 33) and control group (n = 35), with min…	N	Each patient was administered early mobilization in the RICU for at least 3 days, and no subjects were lost to follow-up during the study (Fig. 1). Baseline data, including general information and disease status, were collected and compared between the 2 groups. The results indicated no statistically significant differences in these characteristics, ensuring comparability between the virtual real…	Low	Low				Y	Y	Due to the nature of the study intervention, blinding of participants and investigators was not possible.	N	No participants deviated from their originally assigned groups after becoming aware of the group allocation.	NA		NA		Y	All data were analysed using SPSS software (version 22.0, IBM Corp, Armonk, NY, USA). Normality tests were conducted on all continuous data. Data following a normal distribution were presented as mean and standard deviation, while non-normally distributed data were expressed as median and interquartile range. Counting data were statistically described using the percentage composition. The indepen…	NA		Low	Low				PY	Eighty-two patients who met the inclusion criteria were initially considered during the study. However, 14 patients were subsequently excluded based on the exclusion criteria. The reasons for exclusion were as follows: 6 patients had an expected duration of RICU hospitalization of less than 3 days, 4 patients were unable to perform active limb movements, 3 patients were concurrently involved in o…	NA		NA		NA		Low
2025/10/16 13.48	11a	WYT	Weng,2023	DOI：10.3969/j.issn.1008-9691.2023.06.011	Early delirium prevention	Routine care	Anxiety, sleep, and delirium		assignment to intervention (the 'intention-to-treat' effect)	NA	1	Journal article(s) with results of the trial	PN	PN	According to the different intervention methods, patients were divided into a control group and an experimental group, with 42 cases in each group.	N	No statistically significant differences were observed in baseline characteristics such as gender, age, and disease type between the two groups (all P > 0.05), indicating comparability.	High	High				Y	Y	Due to the nature of the intervention, it was not possible to blind the investigators and participants.	N	No participants deviated from their assigned groups after becoming aware of their group allocation.	NA		NA		PY	Data analysis was performed using SPSS statistical software (version 24.0). Normally distributed continuous data are presented as mean ± standard deviation (x̅ ± s) and were analyzed using the t-test. Categorical data are expressed as numbers (percentages) and were compared using the chi-square test. A P-value < 0.05 was considered statistically significant.	NA		Low	Low				Y	No participants were lost to follow-up.	NA		NA		NA		Low
2025/10/16 14.47	12a	WYT	Xia,2023	DOI：10.3761/j.issn.0254-1769.2023.09.004			ICU Frailty, Handgrip Strength, Duration of Each Exercise Session, ICU Length of Stay.		assignment to intervention (the 'intention-to-treat' effect)	NA	1	Journal article(s) with results of the trial	Y	Y	Seventy-six random numbers were generated using a random number table and assigned to either the experimental group or the control group, with 38 cases in each group. Each number was placed in a sealed envelope, which was then kept by a departmental research coordinator. When a patient was enrolled, the coordinator was contacted by telephone to open the envelope containing the random number and d…	N	No statistically significant differences were observed between the two groups in terms of age, gender, height, weight, BMI, APACHE II score, or comorbidities (P > 0.05).	Low	Low				Y	Y	Due to the nature of the intervention, blinding of participants and intervention providers was not feasible.	N	No participants deviated from their assigned groups as a result of being aware of the group allocation.	NA		NA		PY	Statistical analysis was performed using SPSS software (version 27.0). Categorical data were described using frequencies and constituent ratios, and compared between groups with the chi-square test. Normally distributed continuous data were presented as mean ± standard deviation and analyzed using the independent samples t-test; non-normally distributed continuous data were described using median…	NA		Low	Low				Y	Of the 76 study subjects, 51 (67.1%) were male and 25 (32.9%) were female. During the study, a total of 8 participants withdrew, with 6 unwilling to continue participation. In the experimental group, one participant (0.27%) experienced a significant drop in blood pressure during the intervention; the intervention was immediately stopped, and the participant recovered after notifying the physician…	NA		NA		NA		Low
2025/10/16 15.16	13a	WYT	Yan,2024	DOI:10.3870/j.issn.1001-4152.2024.22.112			Sleep Quality and Anxiety		assignment to intervention (the 'intention-to-treat' effect)	NA	1	Journal article(s) with results of the trial	Y	PN	The participants were grouped using the random number table method.The study did not report whether allocation concealment was implemented. Given the limited methodological details provided, it is reasonable to conclude that allocation concealment was likely not performed.	N	The two groups were comparable at baseline.	High	High				Y	Y	Due to the nature of the intervention, it was not possible to blind the participants and intervention providers.	N	No participants deviated from their assigned groups after becoming aware of the group allocation.	NA		NA		PY	Data were organized using Excel 2021 and analyzed with SPSS software (version 25.0). Normally distributed continuous data are presented as mean ± standard deviation and were compared between groups using the independent samples t-test. Non-normally distributed continuous data are expressed as median (P25, P75) and were compared between groups using the Mann-Whitney U test. Categorical data are pr…	NA		Low	Low				Y	No participants were lost to follow-up during the study.	NA		NA		NA		Low
2025/10/16 16.05	14a	WYT	Yesilot,2022	doi：10.1016/j.pmn.2022.07.001	VR relaxation therapy for pain relief.	Conventional care.	Pain and anxiety.		assignment to intervention (the 'intention-to-treat' effect)	NA	1	Journal article(s) with results of the trial	Y	Y	Using simple random allocation, the patients were divided into intervention and control groups after obtaining informed consent from them. Randomization was performed using a website (Urbaniak & Plous, 2013). The patients were allocated to the groups according to the order on the table presented on this website. Blinding was not possible, because of the headset used in the intervention. The inter…	N	The following parameters were similar between the groups: age, BMI, gender, marital status, education level, employment status, presence of chronic disease, and disease type (p > .05).	Low	Low				Y	Y	Due to the nature of the intervention, blinding of participants and intervention providers was not feasible.	N	No investigators deviated from the predetermined protocol after becoming aware of the group allocation.	NA		NA		PY	The normality of continuous variables was assessed using the Shapiro-Wilk test. Parametric methods were used to assess normally distributed variables. The Student's t test was used for comparing the means between the intervention and control groups, while the paired t test was used to determine changes in the pre-test and post-test measurements. Repeated measures analysis of variance was used to …	NA		Low	Low				Y	In the present study, 55 participants were included in each group. In total, 81.8% of the patients in the intervention group and 78.2% of the patients in the control group were women. The average age of the patients in the intervention group was 36.62 ± 9.65 years, while that in the control group was 37.35 ± 12.35 years. The mean BMI of the patients in the intervention group was 45.05 ± 6.15, whi…	NA		NA		NA		Low
2025/10/16 16.26	15a	WYT	Zeng,2021	doi：10.3969／j.issn.1004 -437X.2021.28.058	Early cognitive and motor rehabilitation training.	Conventional cognitive behavioral intervention	Cognitive function, neurological function, and balance ability.		assignment to intervention (the 'intention-to-treat' effect)	NA	1	Journal article(s) with results of the trial	Y	PN	Participants were divided into a control group and an observation group according to the random number table method, with 38 cases in each group.The study did not report whether allocation concealment was implemented. Due to the limited methodological details provided, it is reasonable to conclude that allocation concealment was likely not performed.	N	Prior to the intervention, no statistically significant differences were observed in the MoCA and MMSE scores between the two groups (P > 0.05).	High	High				Y	Y	Due to the nature of the intervention, blinding of participants and intervention providers was not feasible.	N	No participants deviated from their assigned groups after becoming aware of the group allocation.	NA		NA		PY	Statistical analysis was performed using SPSS software (version 24.0). All continuous variables, including MoCA scores, MMSE scores, FMA scores, and BBS scores, were first tested for normality using the Shapiro-Wilk test. Normally distributed continuous data are presented as mean ± standard deviation (x̄ ± s) and were analyzed using the t-test. A P-value < 0.05 was considered statistically signif…	NA		Low	Low				Y	No research staff were lost to follow-up, and all data were available.	NA		NA		NA
2025/10/16 16.48	16a	WYT	Zhu,2023	doi:10.12102/j.issn.1009-6493.2023.20.034	VR-based Early Cognitive and Motor Rehabilitation	Conventional Care and Rehabilitation Training	muscle strength、balance ability、postoperative recovery quality、satisfaction		assignment to intervention (the 'intention-to-treat' effect)	NA	1	Journal article(s) with results of the trial	Y	PN	They were divided into a conventional care group and a virtual reality experience group using the random number table method. However, the study did not report whether allocation concealment was implemented. Given the limited methodological details provided in the article, it is reasonable to presume that allocation concealment was likely not performed.	N	The baseline data were comparable between the two groups.	High	High				Y	Y	Due to the nature of the intervention, it was not possible to implement blinding of participants and intervention providers.	N	No participants deviated from their assigned groups after becoming aware of the group allocation.	NA		NA		PY	Statistical analysis was performed using SPSS software (version 25.0). Normally distributed continuous data are presented as mean ± standard deviation (x̄ ± s), and were compared between groups using the independent samples t-test and within groups using the paired samples t-test. Categorical data are expressed as numbers and percentages (%), and were analyzed using the chi-square test. A P-value…	NA		Low	Low				Y	No participants were lost to follow-up in the study.	NA		NA		NA		Low
[truncated: 22 more columns]

## Sheet: Print_format (PP)
Unique ID		Study ID		Assessor
Ref or Label		Aim	adhering to intervention (the 'per-protocol' effect)	The effect of adhering to intervention…
Experimental		Comparator		Source
Outcome		Results		Weight
Domain	Signalling question			Response	Comments
Bias arising from the randomization process	1.1 Was the allocation sequence random?
	1.2 Was the allocation sequence concealed until participants were enrolled and assigned to interventions?
	1.3 Did baseline differences between intervention groups suggest a problem with the randomization process?
	Risk of bias judgement
Bias due to deviations from intended interventions	2.1 Were participants aware of their assigned intervention during the trial?
	2.2 Were carers and people delivering the interventions aware of participants' assigned intervention during the trial?
	2.3. [If applicable:] If Y/PY/NI to 2.1 or 2.2: Were important non-protocol interventions balanced across intervention groups?
	2.4. [If applicable:] Were there failures in implementing the intervention that could have affected the outcome?
	2.5. [If applicable:] Was there non-adherence to the assigned intervention regimen that could have affected participants’ outcomes?
	2.6. If N/PN/NI to 2.3, or Y/PY/NI to 2.4 or 2.5: Was an appropriate analysis used to estimate the effect of adhering to the intervention?
	Risk of bias judgement
Bias due to missing outcome data	3.1 Were data for this outcome available for all, or nearly all, participants randomized?
	3.2 If N/PN/NI to 3.1: Is there evidence that result was not biased by missing outcome data?
	3.3 If N/PN to 3.2: Could missingness in the outcome depend on its true value?
	3.4 If Y/PY/NI to 3.3: Is it likely that missingness in the outcome depended on its true value?
	Risk of bias judgement
Bias in measurement of the outcome	4.1 Was the method of measuring the outcome inappropriate?
	4.2 Could measurement or ascertainment of the outcome have differed between intervention groups?
	4.3 Were outcome assessors aware of the intervention received by study participants?
	4.4 If Y/PY/NI to 4.3: Could assessment of the outcome have been influenced by knowledge of intervention received?
	4.5 If Y/PY/NI to 4.4: Is it likely that assessment of the outcome was influenced by knowledge of intervention received?
	Risk of bias judgement
Bias in selection of the reported result	5.1 Were the data that produced this result analysed in accordance with a pre-specified analysis plan that was finalized before unblinded outcome data were available for analysis?
	5.2 ... multiple eligible outcome measurements (e.g. scales, definitions, time points) within the outcome domain?
	5.3 ... multiple eligible analyses of the data?
	Risk of bias judgement
Overall bias	Risk of bias judgement

## Sheet: Print_format (ITT)
Unique ID		Study ID		Assessor
Ref or Label		Aim	assignment to intervention (the 'intention-to-treat' effect)
Experimental		Comparator		Source
Outcome		Results		Weight
Domain	Signalling question			Response	Comments
Bias arising from the randomization process	1.1 Was the allocation sequence random?
	1.2 Was the allocation sequence concealed until participants were enrolled and assigned to interventions?
	1.3 Did baseline differences between intervention groups suggest a problem with the randomization process?
	Risk of bias judgement
Bias due to deviations from intended interventions	2.1.Were participants aware of their assigned intervention during the trial?
	2.2.Were carers and people delivering the interventions aware of participants' assigned intervention during the trial?
	2.3. If Y/PY/NI to 2.1 or 2.2: Were there deviations from the intended intervention that arose because of the experimental context?
	2.4 If Y/PY to 2.3: Were these deviations likely to have affected the outcome?
	2.5. If Y/PY/NI to 2.4: Were these deviations from intended intervention balanced between groups?
	2.6 Was an appropriate analysis used to estimate the effect of assignment to intervention?
	2.7 If N/PN/NI to 2.6: Was there potential for a substantial impact (on the result) of the failure to analyse participants in the group to which they were randomized?
	Risk of bias judgement
Bias due to missing outcome data	3.1 Were data for this outcome available for all, or nearly all, participants randomized?
	3.2 If N/PN/NI to 3.1: Is there evidence that result was not biased by missing outcome data?
	3.3 If N/PN to 3.2: Could missingness in the outcome depend on its true value?
	3.4 If Y/PY/NI to 3.3: Is it likely that missingness in the outcome depended on its true value?
	Risk of bias judgement
Bias in measurement of the outcome	4.1 Was the method of measuring the outcome inappropriate?
	4.2 Could measurement or ascertainment of the outcome have differed between intervention groups?
	4.3 Were outcome assessors aware of the intervention received by study participants?
	4.4 If Y/PY/NI to 4.3: Could assessment of the outcome have been influenced by knowledge of intervention received?
	4.5 If Y/PY/NI to 4.4: Is it likely that assessment of the outcome was influenced by knowledge of intervention received?
	Risk of bias judgement
Bias in selection of the reported result	5.1 Were the data that produced this result analysed in accordance with a pre-specified analysis plan that was finalized before unblinded outcome data were available for analysis?
	5.2 ... multiple eligible outcome measurements (e.g. scales, definitions, time points) within the outcome domain?
	5.3 ... multiple eligible analyses of the data?
	Risk of bias judgement
Overall bias	Risk of bias judgement

## Sheet: Function Tab
	Journal article(s) with results of the trial	NA	Yes		1.1 Was the allocation sequence random?		2.1 Were participants aware of their assigned intervention during the trial?	2.1 Were participants aware of their assigned intervention during the trial?		3.1 Were data for this outcome available for all, or nearly all, participants randomized?	Individually Randomized, Parallel Group Trials	4.1 Was the method of measuring the outcome inappropriate?	assignment to intervention (the 'intention-to-treat' effect)	5.1 Were the data that produced this result analysed in accordance with a pre-specified analysis plan that was finalized before unblinded outcome data were available for analysis?				occurance of non-protocol interventions
NA	Trial protocol	Favours experimental	No (Please include reasons in the note)	Y	1.2 Was the allocation sequence concealed until participants were enrolled and assigned to interventions?	Low	2.2 Were carers and people delivering the interventions aware of participants' assigned intervention during the trial?	2.2 Were carers and people delivering the interventions aware of participants' assigned intervention during the trial?		3.2 If N/PN/NI to 3.1: Is there evidence that the result was not biased by missing outcome data?		4.2 Could measurement or ascertainment of the outcome have differed between intervention groups?	adhering to intervention (the 'per-protocol' effect)	5.2 ... multiple eligible outcome measurements (e.g. scales, definitions, time points) within the outcome domain?				failures in implementing the intervention that could have affected the outcome
Y	Statistical analysis plan (SAP)	Favours comparator		PY	1.3 Did baseline differences between intervention groups suggest a problem with the randomization process?	High	2.3 [if applicable:] If Y/PY/NI to 2.1 or 2.2: Were important non- protocol interventions balanced across intervention groups?	2.3 If Y/PY/NI to 2.1 or 2.2: Were there deviations from the intended intervention that arose because of the experimental context?		3.3 If N/PN to 3.2: Could missingness in the outcome depend on its true value?		4.3 If N/PN/NI to 4.1 and 4.2: Were outcome assessors aware of the intervention received by study participants?		5.3 ... multiple eligible analyses of the data?				non-adherence to their assigned intervention by trial participants
PY	Non-commercial trial registry record (e.g. ClinicalTrials.gov record)	Towards null		PN		Some concerns	2.4 [if applicable:] Were there failures in implementing the intervention that could have affected the outcome?	2.4 If Y/PY to 2.3: Were these deviations likely to have affected the outcome?		3.4 If Y/PY/NI to 3.3: Is it likely that missingness in the outcome depended on its true value?		4.4 If Y/PY/NI to 4.3: Could assessment of the outcome have been influenced by knowledge of intervention received?
PN	Company-owned trial registry record (e.g. GSK Clinical Study Register record)	Away from null		N			2.5 [if applicable:] Was there non-adherence to the assigned intervention regimen that could have affected participants’ outcomes?	2.5. If Y/PY/NI to 2.4: Were these deviations from intended intervention balanced between groups?				4.5 If Y/PY/NI to 4.4: Is it likely that assessment of the outcome was influenced by knowledge of intervention received?
N	“Grey literature” (e.g. unpublished thesis)	Unpredictable		NI			2.6 If N/PN/NI to 2.3, or Y/PY/NI to 2.4 or 2.5: Was an appropriate analysis used to estimate the effect of adhering to the intervention?	2.6 Was an appropriate analysis used to estimate the effect of assignment to intervention?
NI	Conference abstract(s) about the trial							2.7 If N/PN/NI to 2.6: Was there potential for a substantial impact (on the result) of the failure to analyse participants in the group to which they were randomized?
	Regulatory document (e.g. Clinical Study Report, Drug Approval Package)
	Research ethics application
	Grant database summary (e.g. NIH RePORTER, UKRI Gateway to Research)
	Personal communication with trialist
	Personal communication with the sponsor
